# Supplementary material for: The differences of muscle activation in forehand serve-receiving technique of male tennis players at different skills
Source: PLoS One. 2025 May 23;20(5):e0323646. doi: 10.1371/journal.pone.0323646 (PMC12101678; doi:10.1371/journal.pone.0323646)
Supplement: S1 File — (XLSX) [file pone.0323646.s001.xlsx]

## Sheet: Sheet1
Backswing phase
Number	Level	Serve Speed	Biceps Brachii (BB)			Triceps Brachii (TB)			Brachioradialis (BC)			Deltoid (DT)			Trapezius (TP)			Pectoralis Major (PM)			Obliquus Externus Abdominis (OEA)			Latissimus Dorsi (LD)
			Discharge Rate	MVC	Standardization	Discharge Rate	MVC	Standardization	Discharge Rate	MVC	Standardization	Discharge Rate	MVC	Standardization	Discharge Rate	MVC	Standardization	Discharge Rate	MVC	Standardization	Discharge Rate	MVC	Standardization	Discharge Rate	MVC	Standardization
1	AG	Low	2.18324e-05	0.000608621	3.58718	1.9883e-05	0.000234469	8.48004	6.08187e-05	0.000651325	9.3377	0.000102339	0.00121766	8.40461	0.000100585	0.000905251	11.1113	3.50877e-06	0.000702174	0.499701	4.71735e-06	5.84653e-05	8.06863	1.03314e-05	0.000222322	4.64705
	AG	Low	2.37817e-05	0.000608621	3.90747	2.30019e-05	0.000234469	9.81024	0.000105263	0.000651325	16.1614	0.00011384	0.00121766	9.34912	0.000155166	0.000905251	17.1406	4.67836e-06	0.000702174	0.666268	6.97856e-06	5.84653e-05	11.9362	1.41326e-05	0.000222322	6.35681
2	AG	Low	2.41715e-05	0.000608621	3.97153	6.72515e-06	0.000234469	2.86825	6.51072e-05	0.000651325	9.99612	0.000105263	0.00121766	8.64474	0.000112671	0.000905251	12.4463	4.67836e-06	0.000702174	0.666268	8.14815e-06	5.84653e-05	13.9367	1.79337e-05	0.000222322	8.06657
3	AG	Low	4.67836e-05	0.00219194	2.13434	1.4425e-05	0.000539331	2.6746	2.04678e-05	0.00208466	0.981832	9.51267e-05	0.00138928	6.84721	6.62768e-05	0.000581506	11.3974	3.89864e-06	0.000653493	0.596585	6.62768e-06	0.000553394	1.19764	1.63743e-05	0.000154752	10.581
	AG	Low	7.9922e-05	0.00219194	3.64617	1.07212e-05	0.000539331	1.98788	2.14425e-05	0.00208466	1.02859	8.18713e-05	0.00138928	5.89309	8.38207e-05	0.000581506	14.4144	6.82261e-06	0.000653493	1.04402	3.11891e-05	0.000553394	5.63596	1.5692e-05	0.000154752	10.1401
4	AG	Low	0.000167641	0.0069123	2.42526	3.15789e-05	0.000854147	3.69713	2.53411e-05	0.00140447	1.80432	0.00019961	0.00224865	8.87688	0.000187135	0.00173326	10.7967	1.75439e-05	0.00362795	0.483576	0.00011384	0.00141059	8.07041	2.10526e-05	0.00102851	2.04691
	AG	Low	0.000518519	0.0069123	7.50138	6.15984e-05	0.000854147	7.21169	3.02144e-05	0.00140447	2.15131	0.000136452	0.00224865	6.06818	0.000158869	0.00173326	9.16595	1.75439e-05	0.00362795	0.483576	6.15984e-05	0.00141059	4.36686	4.83431e-05	0.00102851	4.70031
5	AG	Low	2.72904e-05	0.00166929	1.63486	1.50097e-05	0.000560964	2.6757	2.43665e-05	0.000743976	3.27517	6.08187e-05	0.0012224	4.97537	7.89474e-05	0.000525389	15.0265	3.27485e-05	0.000308736	10.6073	1.91033e-05	0.000414568	4.608	3.62573e-05	0.000667585	5.43112
	AG	Low	2.72904e-05	0.00166929	1.63486	1.87135e-05	0.000560964	3.33594	3.66472e-05	0.000743976	4.92585	9.27875e-05	0.0012224	7.59063	6.62768e-05	0.000525389	12.6148	2.33918e-05	0.000308736	7.57664	2.10526e-05	0.000414568	5.0782	2.26121e-05	0.000667585	3.38715
6	AG	Low	5.84795e-06	0.00166929	0.350327	1.18908e-05	0.000560964	2.11971	2.26121e-05	0.000743976	3.03936	6.51072e-05	0.0012224	5.3262	9.4347e-05	0.000525389	17.9575	1.24756e-05	0.000308736	4.04087	3.11891e-05	0.000414568	7.52327	2.846e-05	0.000667585	4.26313
	AG	Low	2.14425e-05	0.00166929	1.28453	1.4425e-05	0.000560964	2.57146	2.43665e-05	0.000743976	3.27517	6.72515e-05	0.0012224	5.50161	0.000104483	0.000525389	19.8869	2.26121e-05	0.000308736	7.32408	4.67836e-06	0.000414568	1.12849	3.04094e-05	0.000667585	4.55513
7	AG	Low	7.232e-05	0.00715539	0	8.4507e-06	0.000303823	2.78145	2.64085e-05	0.000532245	4.96171	2.04225e-05	0.000302303	6.75564	9.85915e-06	0.000481487	2.04765	9.85915e-06	0.000335055	2.94255	4.84155e-06	0.000142451	3.39875	7.11268e-06	0.000123737	5.74821
	AG	Low	4.806e-05	0.00715539	0	4.92958e-06	0.000303823	1.62251	1.61972e-05	0.000532245	3.04318	2.15669e-05	0.000302303	7.13419	8.38028e-05	0.000481487	17.405	6.16197e-06	0.000335055	1.83909	9.33099e-06	0.000142451	6.55031	7.1831e-06	0.000123737	5.80513
8	AG	Low	6.019e-05	0.000977112	0	3.52113e-06	0.00017375	2.02654	2.1831e-05	0.0011892	1.83578	2.2007e-05	7.39979e-05	29.7401	3.59155e-05	0.000465007	7.72365	2.46479e-06	0.000261328	0.943178	1.25e-05	8.69482e-05	14.3764	4.61268e-06	6.58461e-05	7.00524
	AG	Low	1.47887e-05	0.000977112	1.51351	6.93662e-06	0.00017375	3.99229	2.14789e-05	0.0011892	1.80617	2.1338e-05	7.39979e-05	28.836	3.46831e-05	0.000465007	7.45862	2.8169e-06	0.000261328	1.07792	4.08451e-06	8.69482e-05	4.69763	5.45775e-06	6.58461e-05	8.28864
9	AG	Low	6.956e-05	0.0072826	0	2.42958e-05	0.000411774	5.90027	4.61268e-05	0.00135783	3.39709	7.53521e-05	0.00116183	6.48563	0.000132923	0.000889895	14.9369	6.69014e-06	0.000481554	1.38928	1.15317e-05	0.000220977	5.21851	2.57042e-05	0.000228757	11.2365
	AG	Low	5.028e-05	0.0072826	0	1.61268e-05	0.000411774	3.91641	2.72887e-05	0.00135783	2.00973	7.25352e-05	0.00116183	6.24318	0.000139085	0.000889895	15.6293	4.22535e-06	0.000481554	0.877441	2.28873e-05	0.000220977	10.3573	1.8662e-05	0.000228757	8.15797
10	IG	Low	7.21248e-05	0.00208252	3.46335	8.18713e-06	0.000399337	2.05018	7.40741e-05	0.00149391	4.95839	2.33918e-05	0.000583496	4.0089	0.000169201	0.000831228	20.3555	3.50877e-06	0.000531227	0.660504	1.02339e-05	0.000207049	4.94274	6.25731e-05	0.000666962	9.38181
	IG	Low	0.000352827	0.00208252	16.9423	5.06823e-06	0.000399337	1.26916	6.82261e-05	0.00149391	4.56694	2.33918e-05	0.000583496	4.0089	0.000264327	0.000831228	31.7997	4.2885e-06	0.000531227	0.807282	4.38596e-06	0.000207049	2.11832	7.21248e-06	0.000666962	1.08139
11	IG	Low	6.14035e-05	0.00106587	5.76088	1.9883e-05	0.000545334	3.64603	0.00020039	0.000850258	23.5681	3.4308e-05	0.00027203	12.6118	3.50877e-05	0.000603385	5.81515	4.48343e-05	0.00174311	2.57209	1.63743e-05	0.000208249	7.86283	4.40546e-05	0.0015067	2.92391
	IG	Low	1.94932e-05	0.00106587	1.82885	1.40845e-05	0.000545334	2.58273	0.000162183	0.000850258	19.0746	2.40741e-05	0.00027203	8.84979	0.000157505	0.000603385	26.1035	2.00704e-05	0.00174311	1.15142	6.43275e-06	0.000208249	3.08897	7.01754e-05	0.0015067	4.65755
12	IG	Low	1.94932e-05	0.00106587	1.82885	2.22222e-05	0.000545334	4.07497	0.000163743	0.000850258	19.258	3.07992e-05	0.00027203	11.322	0.000240936	0.000603385	39.9307	2.846e-05	0.00174311	1.63272	1.11111e-05	0.000208249	5.33549	0.000112281	0.0015067	7.45208
13	IG	Low	1.75439e-05	0.00232477	0.754649	3.85965e-05	0.000452992	8.52034	3.11891e-05	0.000649269	4.80373	0.000155166	0.000577304	26.8776	5.75049e-05	0.00269755	2.13174	6.23782e-05	0.00301356	2.06992	9.74659e-06	0.0003	3.24886	1.24756e-05	0.00320258	0.389549
	IG	Low	3.31384e-05	0.00232477	1.42545	1.01365e-05	0.000452992	2.23767	3.11891e-05	0.000649269	4.80373	3.58674e-05	0.000577304	6.21292	9.16179e-05	0.00269755	3.39633	0.000181287	0.00301356	6.01569	1.19883e-05	0.0003	3.9961	1.40351e-05	0.00320258	0.438243
14	IG	Low	4.67836e-05	0.002	2.33918	1.16959e-05	0.00063	1.85649	5.06823e-05	0.0008	6.33528	5.61404e-05	0.000452911	12.3955	4.4152e-05	0.000689586	6.40269	1.09162e-05	0.0004	2.72904	2.5731e-05	0.0004	6.43275	1.57895e-05	0.0002	7.89474
	IG	Low	3.50877e-05	0.002	1.75439	1.36452e-05	0.00063	2.16591	4.44444e-05	0.0008	5.55556	6.08187e-05	0.000452911	13.4284	9.94152e-05	0.000689586	14.4167	7.01754e-06	0.0004	1.75439	1.423e-05	0.0004	3.5575	0.000111891	0.0002	55.9454
15	IG	Low	1.50487e-05	0.0001	15.0487	3.58674e-05	0.0002	17.9337	2.47563e-05	0.0004	6.18908	4.13255e-06	2e-05	20.6628	2.33918e-05	0.0003	7.79727	1.423e-05	0.0002	7.11501	1.20858e-05	0.0002	6.04288	3.46979e-05	0.0002	17.3489
	IG	Low	1.48928e-05	0.0001	14.8928	1.55945e-05	0.0002	7.79727	2.22222e-05	0.0004	5.55556	5.45809e-06	2e-05	27.2904	0.000105263	0.0003	35.0877	6.23782e-06	0.0002	3.11891	2.06628e-05	0.0002	10.3314	3.00195e-05	0.0002	15.0097
16	IG	Low	7.21248e-05	0.002	3.60624	1.32554e-05	0.0002	6.62768	7.21248e-05	0.0008	9.01559	5.53606e-05	0.0003	18.4535	3.50877e-05	0.0003	11.6959	9.35673e-06	0.0008	1.16959	8.2846e-06	6e-05	13.8077	5.02924e-05	0.0002	25.1462
	IG	Low	0.00011306	0.002	5.65302	1.05263e-05	0.0002	5.26316	4.2885e-05	0.0008	5.36062	3.52827e-05	0.0003	11.7609	0.000208967	0.0003	69.6556	3.89864e-06	0.0008	0.487329	7.9922e-06	6e-05	13.3203	5.84795e-05	0.0002	29.2398
17	IG	Low	7.056e-05	0.00707424	0	5.28169e-05	0.000776668	6.80044	0.000110915	0.000835715	13.2719	2.78169e-05	0.000433023	6.42388	0.000109859	0.000707148	15.5355	0.000152113	0.000741176	20.5231	4.3662e-05	0.000348775	12.5187	6.79577e-05	0.000494264	13.7493
	IG	Low	5.005e-05	0.00707424	0	2.92254e-05	0.000776668	3.76291	0.000112676	0.000835715	13.4826	9.01408e-05	0.000433023	20.8166	8.38028e-05	0.000707148	11.8508	1.61972e-05	0.000741176	2.18533	4.82394e-05	0.000348775	13.8311	2.41197e-05	0.000494264	4.87993
18	IG	Low	1.65493e-05	0.000546905	3.02599	1.93662e-05	0.00127156	1.52302	8.18662e-05	0.00198642	4.1213	4.94718e-05	0.000360706	13.7153	6.16197e-05	0.000394642	15.6141	6.33803e-06	0.00122263	0.518393	5.10563e-05	0.00123454	4.13567	1.77817e-05	0.00035856	4.9592
	IG	Low	1.90141e-05	0.000546905	3.47667	9.85915e-06	0.00127156	0.775357	8.73239e-05	0.00198642	4.39605	3.66197e-05	0.000360706	10.1522	5.9507e-05	0.000394642	15.0787	6.16197e-06	0.00122263	0.503993	2.90493e-05	0.00123454	2.35305	1.47887e-05	0.00035856	4.12448
19	IG	Low	7.343e-05	0.00692813	0	4.22535e-06	0.00692813	0.0609883	2.5e-05	0.000691456	3.61556	1.97183e-05	0.000423864	4.65204	0.000110915	0.00154622	7.17335	1.16197e-06	5.96839e-05	1.94688	5.52817e-06	5.80191e-05	9.52818	3.76761e-05	0.000959254	3.92764
	IG	Low	4.715e-05	0.00692813	0	6.33803e-06	0.00692813	0.0914825	3.48592e-05	0.000691456	5.04142	2.21831e-05	0.000423864	5.23355	0.000180458	0.00154622	11.6709	9.50704e-07	5.96839e-05	1.5929	6.79577e-06	5.80191e-05	11.713	0.000138028	0.000959254	14.3891
20	IG	Low	1.40845e-05	0.002	0.704225	2.42958e-05	0.0002	12.1479	3.87324e-05	0.0008	4.84155	0.000119718	0.0003	39.9061	0.000242958	0.0008	30.3697	3.52113e-06	0.0005	0.704225	0.000207746	0.002	10.3873	8.20423e-05	0.0002	41.0211
21	IG	Low	4.40141e-05	0.002	2.2007	1.5757e-05	0.0002	7.87852	8.09859e-05	0.0008	10.1232	9.22535e-05	0.0003	30.7512	0.000197887	0.0008	24.7359	6.16197e-06	0.0005	1.23239	8.4507e-05	0.002	4.22535	1.44366e-05	0.0002	7.21831
22	IG	Low	4.0493e-05	0.002	2.02465	4.0493e-05	0.0002	20.2465	7.74648e-05	0.0008	9.6831	0.000169718	0.0003	56.5728	0.000118838	0.0008	14.8548	2.88732e-05	0.0005	5.77465	5.98592e-05	0.002	2.99296	6.81338e-05	0.0002	34.0669
23	IG	Low	2.64085e-05	0.000807549	3.2702	2.11268e-05	0.000232898	9.07124	7.57042e-05	0.000829504	9.12645	6.91901e-05	0.0002147	32.2264	3.20423e-05	0.0003	10.6808	3.52113e-06	0.000375488	0.937748	1.72535e-05	0.00033954	5.08145	1.63732e-05	0.000215251	7.60659
24	IG	Low	2.1831e-05	0.000807549	2.70336	1.51408e-05	0.000232898	6.50105	2.11268e-05	0.000829504	2.54691	4.10211e-05	0.0002147	19.1062	3.16901e-05	0.0003	10.5634	5.2993e-05	0.000375488	14.1131	2.04225e-05	0.00033954	6.01477	5.45775e-05	0.000215251	25.3553
25	IG	Low	9.15493e-06	0.002	0.457746	3.10739e-05	0.0005	6.21479	2.02465e-05	0.0009	2.24961	4.3662e-05	0.0005	8.73239	0.000140845	0.0008	17.6056	4.22535e-06	0.0004	1.05634	9.24296e-06	0.0005	1.84859	1.46127e-05	0.0003	4.87089
26	IG	Low	0.000177817	0.002	8.89085	2.45599e-05	0.0005	4.91197	6.07394e-05	0.0009	6.74883	0.000116197	0.0005	23.2394	4.31338e-05	0.0008	5.39173	4.22535e-06	0.0004	1.05634	7.92254e-06	0.0005	1.58451	1.26761e-05	0.0003	4.22535
27	IG	Low	2.8169e-05	0.00282849	0.995905	1.23239e-05	0.000338835	3.63715	5.52817e-05	0.000951346	5.81089	2.00704e-05	0.000143022	14.0331	9.92958e-05	0.00107366	9.24833	6.33803e-06	0.000147077	4.30932	1.08275e-05	0.000123652	8.75643	3.48592e-05	0.000171373	20.3411
28	IG	Low	1.44366e-05	0.00282849	0.510401	1.44366e-05	0.000338835	4.26066	6.93662e-05	0.000951346	7.29137	1.16197e-05	0.000143022	8.12442	0.000196303	0.00107366	18.2835	5.10563e-06	0.000147077	3.47139	7.04225e-06	0.000123652	5.69524	4.92958e-05	0.000171373	28.7651
29	IG	Low	7.04225e-06	0.00035	2.01207	2.8169e-06	0.00014289	1.97138	4.57746e-05	0.0005	9.15493	0.000140845	0.000417828	33.7089	3.52113e-05	0.000417828	8.42721	5.10563e-06	8e-05	6.38204	4.75352e-06	6e-05	7.92254	3.34507e-06	8e-05	4.18134
30	IG	Low	1.58451e-05	0.00035	4.52716	3.52113e-06	0.00014289	2.46422	6.51408e-05	0.0005	13.0282	1.05634e-05	0.000417828	2.52816	4.92958e-05	0.000417828	11.7981	3.16901e-06	8e-05	3.96127	7.39437e-06	6e-05	12.3239	6.19718e-06	8e-05	7.74648
1	AG	Higher	1.16959e-05	0.000608621	1.92171	3.8694e-05	0.000234469	16.5028	8.92788e-05	0.000651325	13.7073	8.46004e-05	0.00121766	6.94781	0.000136452	0.000905251	15.0734	2.33918e-06	0.000702174	0.333134	5.4191e-06	5.84653e-05	9.26892	2.44639e-05	0.000222322	11.0039
2	AG	Higher	4.67836e-05	0.00219194	2.13434	5.45809e-06	0.000539331	1.01201	4.09357e-05	0.00208466	1.96366	0.000114035	0.00138928	8.20824	7.9922e-05	0.000581506	13.744	3.89864e-06	0.000653493	0.596585	1.55945e-05	0.000553394	2.81798	1.60819e-05	0.000154752	10.392
	AG	Higher	5.26316e-05	0.00219194	2.40114	7.9922e-06	0.000539331	1.48187	5.65302e-05	0.00208466	2.71173	9.55166e-05	0.00138928	6.87527	7.17349e-05	0.000581506	12.3361	3.11891e-06	0.000653493	0.477268	1.28655e-05	0.000553394	2.32483	2.72887e-05	0.000154752	17.6338
3	AG	Higher	0.000315789	0.0069123	4.56851	3.89864e-06	0.000854147	0.456436	0.00019883	0.00140447	14.157	0.000217349	0.00224865	9.66575	0.000145224	0.00173326	8.37869	2.24172e-05	0.00362795	0.617902	8.03119e-05	0.00141059	5.69351	3.11891e-05	0.00102851	3.03246
	AG	Higher	0.000561404	0.0069123	8.1218	7.29045e-05	0.000854147	8.53536	4.38596e-05	0.00140447	3.12287	0.000183236	0.00224865	8.1487	0.000125731	0.00173326	7.25403	1.55945e-05	0.00362795	0.429845	0.000107212	0.00141059	7.60056	6.5692e-05	0.00102851	6.38711
4	AG	Higher	4.67836e-05	0.0069123	0.676817	1.1306e-05	0.000854147	1.32367	7.60234e-05	0.00140447	5.41297	0.000132554	0.00224865	5.89481	0.000131774	0.00173326	7.60268	1.94932e-05	0.00362795	0.537306	4.2885e-05	0.00141059	3.04022	9.51267e-05	0.00102851	9.24899
	AG	Higher	4.2885e-05	0.0069123	0.620415	2.33918e-06	0.000854147	0.273862	5.06823e-05	0.00140447	3.60865	6.04288e-05	0.00224865	2.68734	0.000205653	0.00173326	11.8651	1.16959e-05	0.00362795	0.322384	1.94932e-05	0.00141059	1.38192	6.51072e-05	0.00102851	6.33025
5	AG	Higher	9.94152e-05	0.00166929	5.95555	8.34308e-06	0.000560964	1.48727	2.41715e-05	0.000743976	3.24897	3.62573e-05	0.0012224	2.96609	6.2768e-05	0.000525389	11.947	2.26121e-05	0.000308736	7.32408	1.1306e-05	0.000414568	2.72718	5.49708e-05	0.000667585	8.23427
	AG	Higher	2.72904e-05	0.00166929	1.63486	1.01365e-05	0.000560964	1.80697	3.74269e-05	0.000743976	5.03066	5.94542e-05	0.0012224	4.86374	7.79727e-05	0.000525389	14.8409	8.577e-06	0.000308736	2.7781	1.67641e-05	0.000414568	4.04376	2.37817e-05	0.000667585	3.56235
6	AG	Higher	2.72904e-05	0.00166929	1.63486	1.50097e-05	0.000560964	2.6757	2.43665e-05	0.000743976	3.27517	6.08187e-05	0.0012224	4.97537	7.89474e-05	0.000525389	15.0265	3.27485e-05	0.000308736	10.6073	1.91033e-05	0.000414568	4.608	3.62573e-05	0.000667585	5.43112
	AG	Higher	2.72904e-05	0.00166929	1.63486	1.87135e-05	0.000560964	3.33594	3.66472e-05	0.000743976	4.92585	9.27875e-05	0.0012224	7.59063	6.62768e-05	0.000525389	12.6148	2.33918e-05	0.000308736	7.57664	2.10526e-05	0.000414568	5.0782	2.26121e-05	0.000667585	3.38715
7	AG	Higher	5.84795e-06	0.00166929	0.350327	1.18908e-05	0.000560964	2.11971	2.26121e-05	0.000743976	3.03936	6.51072e-05	0.0012224	5.3262	9.4347e-05	0.000525389	17.9575	1.24756e-05	0.000308736	4.04087	3.11891e-05	0.000414568	7.52327	2.846e-05	0.000667585	4.26313
	AG	Higher	2.14425e-05	0.00166929	1.28453	1.4425e-05	0.000560964	2.57146	2.43665e-05	0.000743976	3.27517	6.72515e-05	0.0012224	5.50161	0.000104483	0.000525389	19.8869	2.26121e-05	0.000308736	7.32408	4.67836e-06	0.000414568	1.12849	3.04094e-05	0.000667585	4.55513
8	AG	Higher	7.547e-05	0.00715539	0	1.90141e-05	0.000303823	6.25827	3.06338e-05	0.000532245	5.75558	2.62324e-05	0.000302303	8.6775	7.92254e-05	0.000481487	16.4543	3.23944e-05	0.000335055	9.66837	5.79225e-05	0.000142451	40.6613	1.84507e-05	0.000123737	14.9112
	AG	Higher	5.519e-05	0.00715539	0	3.125e-05	0.000303823	10.2856	2.78169e-05	0.000532245	5.22633	2.58803e-05	0.000302303	8.56103	7.67606e-05	0.000481487	15.9424	2.67606e-05	0.000335055	7.98691	3.35387e-05	0.000142451	23.544	2.55282e-05	0.000123737	20.631
9	AG	Higher	2.55282e-05	0.000977112	2.61261	7.39437e-06	0.00017375	4.25574	6.51408e-05	0.0011892	5.47773	1.26408e-05	7.39979e-05	17.0827	5.14085e-05	0.000465007	11.0554	5.80986e-06	0.000261328	2.22321	1.10563e-05	8.69482e-05	12.716	2.27465e-05	6.58461e-05	34.5449
	AG	Higher	4.3662e-05	0.000977112	4.46847	9.59507e-06	0.00017375	5.52233	6.25e-05	0.0011892	5.25566	1.77817e-05	7.39979e-05	24.03	5.07042e-05	0.000465007	10.904	2.99296e-06	0.000261328	1.14529	1.23239e-05	8.69482e-05	14.1739	1.39437e-05	6.58461e-05	21.1761
10	AG	Higher	7.52e-05	0.0072826	0	5.70423e-05	0.000411774	13.8528	6.28521e-05	0.00135783	4.62886	4.71831e-05	0.00116183	4.0611	0.000166901	0.000889895	18.7552	4.22535e-06	0.000481554	0.877441	1.8662e-05	0.000220977	8.44522	4.55986e-05	0.000228757	19.9332
	AG	Higher	6.533e-05	0.0072826	0	7.04225e-05	0.000411774	17.1022	6.5493e-05	0.00135783	4.82335	5.72183e-05	0.00116183	4.92484	2.74648e-05	0.000889895	3.08629	8.4507e-06	0.000481554	1.75488	2.07746e-05	0.000220977	9.40128	2.44718e-05	0.000228757	10.6977
11	AG	Higher	5.546e-05	0.0072826	0	8.20423e-05	0.000411774	19.9241	5.42254e-05	0.00135783	3.99353	0.000131338	0.00116183	11.3044	3.96127e-05	0.000889895	4.45139	4.22535e-06	0.000481554	0.877441	5.44014e-05	0.000220977	24.6186	1.67254e-05	0.000228757	7.31139
12	IG	Higher	0.000103314	0.00208252	4.96101	1.59844e-05	0.000399337	4.00273	0.000128655	0.00149391	8.61195	7.36842e-05	0.000583496	12.628	3.11891e-05	0.000831228	3.75217	5.06823e-06	0.000531227	0.954061	1.91033e-05	0.000207049	9.22646	1.63743e-05	0.000666962	2.45505
13	IG	Higher	2.72904e-05	0.00106587	2.56039	2.12476e-05	0.000545334	3.89625	0.000123977	0.000850258	14.5811	3.54776e-05	0.00027203	13.0418	0.000279922	0.000603385	46.3919	8.77193e-06	0.00174311	0.503235	3.09942e-05	0.000208249	14.8832	1.22807e-05	0.0015067	0.815071
	IG	Higher	2.49513e-05	0.00106587	2.34093	3.11891e-06	0.000545334	0.571926	0.000191813	0.000850258	22.5594	2.21248e-05	0.00027203	8.1332	0.000232943	0.000603385	38.6061	1.36452e-05	0.00174311	0.78281	6.43275e-06	0.000208249	3.08897	0.000102924	0.0015067	6.83107
14	IG	Higher	0.000105263	0.00232477	4.52789	2.31969e-05	0.000452992	5.12081	3.4308e-05	0.000649269	5.2841	4.17154e-05	0.000577304	7.2259	7.01754e-05	0.00269755	2.60145	3.62573e-05	0.00301356	1.20314	2.43665e-05	0.0003	8.12216	4.03509e-05	0.00320258	1.25995
	IG	Higher	0.000138402	0.00232477	5.95334	2.61209e-05	0.000452992	5.76629	5.22417e-05	0.000649269	8.04624	5.45809e-05	0.000577304	9.45444	6.23782e-05	0.00269755	2.3124	4.54191e-05	0.00301356	1.50716	1.55945e-05	0.0003	5.19818	0.00014269	0.00320258	4.45547
15	IG	Higher	0.000231969	0.00232477	9.97814	3.15789e-05	0.000452992	6.97119	8.577e-05	0.000649269	13.2102	6.31579e-05	0.000577304	10.9401	7.60234e-05	0.00269755	2.81823	7.21248e-05	0.00301356	2.39334	4.05458e-05	0.0003	13.5153	0.000161793	0.00320258	5.05197
16	IG	Higher	7.40741e-05	0.002	3.7037	1.36452e-05	0.00063	2.16591	4.87329e-05	0.0008	6.09162	6.15984e-05	0.000452911	13.6006	5.84795e-05	0.000689586	8.48039	1.36452e-05	0.0004	3.41131	4.09357e-05	0.0004	10.2339	9.80507e-05	0.0002	49.0253
	IG	Higher	7.40741e-05	0.002	3.7037	1.36452e-05	0.00063	2.16591	4.67836e-05	0.0008	5.84795	6.08187e-05	0.000452911	13.4284	5.75049e-05	0.000689586	8.33905	1.46199e-05	0.0004	3.65497	4.09357e-05	0.0004	10.2339	9.80507e-05	0.0002	49.0253
17	IG	Higher	6.23782e-05	0.002	3.11891	1.16959e-05	0.00063	1.85649	4.77583e-05	0.0008	5.96979	4.32749e-05	0.000452911	9.55483	7.68031e-05	0.000689586	11.1376	1.01365e-05	0.0004	2.53411	2.10526e-05	0.0004	5.26316	4.63938e-05	0.0002	23.1969
	IG	Higher	4.67836e-05	0.002	2.33918	1.16959e-05	0.00063	1.85649	5.06823e-05	0.0008	6.33528	5.61404e-05	0.000452911	12.3955	4.4152e-05	0.000689586	6.40269	1.09162e-05	0.0004	2.72904	2.5731e-05	0.0004	6.43275	1.57895e-05	0.0002	7.89474
18	IG	Higher	3.50877e-05	0.002	1.75439	1.36452e-05	0.00063	2.16591	4.44444e-05	0.0008	5.55556	6.08187e-05	0.000452911	13.4284	9.94152e-05	0.000689586	14.4167	7.01754e-06	0.0004	1.75439	1.423e-05	0.0004	3.5575	0.000111891	0.0002	55.9454
19	IG	Higher	3.17739e-05	0.0001	31.7739	5.49708e-05	0.0002	27.4854	5.10721e-05	0.0004	12.768	3.56725e-06	2e-05	17.8363	0.000158285	0.0003	52.7615	1.55945e-05	0.0002	7.79727	4.82456e-05	0.0002	24.1228	7.91423e-05	0.0002	39.5712
	IG	Higher	1.52047e-05	0.0001	15.2047	6.64717e-05	0.0002	33.2359	3.50877e-05	0.0004	8.77193	2.91423e-06	2e-05	14.5712	8.03119e-05	0.0003	26.7706	8.18713e-06	0.0002	4.09357	2.10526e-05	0.0002	10.5263	7.11501e-05	0.0002	35.575
20	IG	Higher	7.04225e-05	0.002	3.52113	1.40845e-05	0.0003	4.69484	9.15493e-05	0.0008	11.4437	3.52113e-05	0.0003	11.7371	5.38732e-05	0.0003	17.9577	3.52113e-05	0.0008	4.40141	5.36972e-06	6e-05	8.94953	4.82394e-05	0.0002	24.1197
	IG	Higher	0.000144366	0.002	7.21831	1.83099e-05	0.0003	6.10329	7.57042e-05	0.0008	9.46303	3.27465e-05	0.0003	10.9155	3.16901e-05	0.0003	10.5634	1.23239e-05	0.0008	1.54049	6.97183e-06	6e-05	11.6197	2.78169e-05	0.0002	13.9085
21	IG	Higher	3.87324e-05	0.002	1.93662	1.40845e-05	0.0003	4.69484	9.50704e-05	0.0008	11.8838	4.75352e-05	0.0003	15.8451	5.84507e-05	0.0003	19.4836	2.8169e-05	0.0008	3.52113	7.13028e-06	6e-05	11.8838	7.83626e-05	0.0002	39.1813
	IG	Higher	6.533e-05	0.00707424	0	6.90141e-05	0.000776668	8.88591	0.00014507	0.000835715	17.3588	8.83803e-05	0.000433023	20.4101	0.000133099	0.000707148	18.8219	0.000166901	0.000741176	22.5184	3.30986e-05	0.000348775	9.48996	5.91549e-05	0.000494264	11.9683
22	IG	Higher	3.06338e-05	0.000546905	5.6013	2.46479e-05	0.00127156	1.93839	0.000129577	0.00198642	6.52317	3.04577e-05	0.000360706	8.44392	2.2007e-05	0.000394642	5.57646	5.28169e-06	0.00122263	0.431994	6.60211e-05	0.00123454	5.34785	1.47887e-05	0.00035856	4.12448
23	IG	Higher	3.02817e-05	0.000546905	5.53692	2.46479e-05	0.00127156	1.93839	9.94718e-05	0.00198642	5.0076	5.84507e-05	0.000360706	16.2045	5.68662e-05	0.000394642	14.4096	6.16197e-06	0.00122263	0.503993	0.000211268	0.00123454	17.1131	2.88732e-05	0.00035856	8.05256
	IG	Higher	1.61972e-05	0.000546905	2.96161	7.57042e-06	0.00127156	0.595364	9.15493e-05	0.00198642	4.60876	1.39085e-05	0.000360706	3.85589	1.01232e-05	0.000394642	2.56517	3.52113e-06	0.00122263	0.287996	2.32394e-05	0.00123454	1.88244	5.6338e-06	0.00035856	1.57123
24	IG	Higher	7.663e-05	0.00692813	0	4.64789e-05	0.00692813	0.670872	6.26761e-05	0.000691456	9.06436	8.80282e-06	0.000423864	2.0768	0.000102993	0.00154622	6.66097	2.1831e-06	5.96839e-05	3.65777	1.40141e-05	5.80191e-05	24.1542	2.11268e-05	0.000959254	2.20242
25	IG	Higher	5.403e-05	0.00692813	0	6.12676e-05	0.00692813	0.884331	4.57746e-05	0.000691456	6.62004	2.64085e-05	0.000423864	6.23041	0.000176056	0.00154622	11.3863	2.25352e-06	5.96839e-05	3.77576	2.27465e-05	5.80191e-05	39.2051	4.54225e-05	0.000959254	4.73519
	IG	Higher	2.46479e-05	0.002	1.23239	5.07042e-05	0.0002	25.3521	6.16197e-05	0.0008	7.70246	0.000109155	0.0003	36.385	0.000272887	0.0008	34.1109	4.40141e-06	0.0005	0.880282	0.000741197	0.002	37.0599	8.20423e-05	0.0002	41.0211
26	IG	Higher	3.34507e-05	0.002	1.67254	4.92958e-05	0.0002	24.6479	0.000112676	0.0008	14.0845	0.000165141	0.0003	55.0469	0.000355634	0.0008	44.4542	3.23944e-05	0.0005	6.47887	0.000598592	0.002	29.9296	4.22535e-05	0.0002	21.1268
	IG	Higher	6.42606e-05	0.000807549	7.95748	1.63732e-05	0.000232898	7.03021	4.13732e-05	0.000829504	4.98771	5.01761e-05	0.0002147	23.3703	4.17254e-05	0.0003	13.9085	9.50704e-06	0.000375488	2.53192	1.93662e-05	0.00033954	5.70366	4.92958e-05	0.000215251	22.9016
27	IG	Higher	4.92958e-05	0.000807549	6.10437	2.11268e-05	0.000232898	9.07124	5.10563e-05	0.000829504	6.15504	5.15845e-05	0.0002147	24.0263	3.46831e-05	0.0003	11.561	6.33803e-06	0.000375488	1.68795	1.40845e-05	0.00033954	4.14812	7.30634e-05	0.000215251	33.9434
	IG	Higher	1.76056e-05	0.002	0.880282	0.000122359	0.0005	24.4718	6.33803e-05	0.0009	7.04225	5.6338e-05	0.0005	11.2676	5.98592e-05	0.0008	7.48239	6.8662e-06	0.0004	1.71655	4.64789e-05	0.0005	9.29577	5.70423e-05	0.0003	19.0141
28	IG	Higher	8.80282e-06	0.002	0.440141	3.20423e-05	0.0005	6.40845	3.16901e-05	0.0009	3.52113	3.87324e-05	0.0005	7.74648	6.69014e-05	0.0008	8.36268	6.69014e-06	0.0004	1.67254	1.77817e-05	0.0005	3.55634	2.04225e-05	0.0003	6.80751
	IG	Higher	8.27465e-06	0.00282849	0.292547	8.27465e-06	0.000338835	2.44208	5.73944e-05	0.000951346	6.03296	7.57042e-06	0.000143022	5.29318	6.19718e-05	0.00107366	5.77201	5.6338e-06	0.000147077	3.8305	8.4507e-06	0.000123652	6.83429	4.3662e-05	0.000171373	25.4777
29	IG	Higher	3.34507e-05	0.00282849	1.18264	7.21831e-06	0.000338835	2.13033	5.49296e-05	0.000951346	5.77388	9.50704e-06	0.000143022	6.64725	8.4507e-05	0.00107366	7.87092	5.80986e-06	0.000147077	3.95021	7.39437e-06	0.000123652	5.98	3.32746e-05	0.000171373	19.4165
	IG	Higher	1.40845e-05	0.00282849	0.497952	4.0493e-06	0.000338835	1.19506	6.07394e-05	0.000951346	6.38458	7.74648e-06	0.000143022	5.41628	0.000109155	0.00107366	10.1666	2.8169e-06	0.000147077	1.91525	8.62676e-06	0.000123652	6.97667	3.29225e-05	0.000171373	19.211
30	IG	Higher	1.47887e-05	0.00035	4.22535	3.87324e-06	0.00014289	2.71065	4.71831e-05	0.0005	9.43662	0.000164085	0.000417828	39.2708	5.98592e-05	0.000417828	14.3263	4.92958e-06	8e-05	6.16197	7.1831e-06	6e-05	11.9718	4.71831e-06	8e-05	5.89789
	IG	Higher	1.40845e-05	0.00035	4.02414	3.34507e-06	0.00014289	2.34101	4.64789e-05	0.0005	9.29577	6.40845e-05	0.000417828	15.3375	4.75352e-05	0.000417828	11.3767	3.52113e-06	8e-05	4.40141	5.98592e-06	6e-05	9.97653	6.58451e-06	8e-05	8.23063
Impart phase
Number	Level	Serve Speed	Biceps Brachii (BB)			Triceps Brachii (TB)			Brachioradialis (BC)			Deltoid (DT)			Trapezius (TP)			Pectoralis Major (PM)			Obliquus Externus Abdominis (OEA)			Latissimus Dorsi (LD)
			Discharge Rate	MVC	Standardization	Discharge Rate	MVC	Standardization	Discharge Rate	MVC	Standardization	Discharge Rate	MVC	Standardization	Discharge Rate	MVC	Standardization	Discharge Rate	MVC	Standardization	Discharge Rate	MVC	Standardization	Discharge Rate	MVC	Standardization
1	AG	Low	0.000215984	0.000608621	35.4875	6.02339e-05	0.000234469	25.6895	0.000157115	0.000651325	24.1224	0.000396686	0.00121766	32.5779	0.000213645	0.000905251	23.6007	0.000184795	0.000702174	26.3176	1.85575e-05	5.84653e-05	31.741	5.57505e-05	0.000222322	25.0765
	AG	Low	0.00017115	0.000608621	28.121	7.46589e-05	0.000234469	31.8417	0.000112281	0.000651325	17.2388	0.000290838	0.00121766	23.8851	0.000189084	0.000905251	20.8874	0.000209747	0.000702174	29.871	1.34503e-05	5.84653e-05	23.0056	3.68421e-05	0.000222322	16.5715
2	AG	Low	0.000183236	0.000608621	30.1067	4.97076e-05	0.000234469	21.2001	0.000132943	0.000651325	20.4112	0.000235478	0.00121766	19.3386	0.000100195	0.000905251	11.0682	0.00022768	0.000702174	32.4251	1.51657e-05	5.84653e-05	25.9396	4.40546e-05	0.000222322	19.8157
3	AG	Low	0.000319688	0.00219194	14.5847	9.78558e-05	0.000539331	18.1439	0.000464912	0.00208466	22.3016	0.000280702	0.00138928	20.2049	0.000119298	0.000581506	20.5154	0.000311891	0.000653493	47.7268	0.000176998	0.000553394	31.9841	6.25731e-05	0.000154752	40.4344
	AG	Low	0.000625731	0.00219194	28.5469	8.65497e-05	0.000539331	16.0476	0.000890838	0.00208466	42.7331	0.000384016	0.00138928	27.6414	0.000111111	0.000581506	19.1075	0.000320663	0.000653493	49.0691	0.000132943	0.000553394	24.0233	4.8538e-05	0.000154752	31.365
4	AG	Low	0.00176608	0.0069123	25.5498	0.00011423	0.000854147	13.3736	0.000569201	0.00140447	40.5279	0.000231579	0.00224865	10.2986	0.000344055	0.00173326	19.8502	0.000760234	0.00362795	20.9549	0.000181676	0.00141059	12.8795	0.000153216	0.00102851	14.8969
	AG	Low	0.00132554	0.0069123	19.1765	9.84405e-05	0.000854147	11.525	0.00047271	0.00140447	33.6576	0.000606238	0.00224865	26.9601	0.000260234	0.00173326	15.0142	0.000569201	0.00362795	15.6893	0.000205068	0.00141059	14.5378	0.000138402	0.00102851	13.4565
5	AG	Low	0.000610136	0.00166929	36.5507	8.69396e-05	0.000560964	15.4982	0.000318713	0.000743976	42.8392	0.000203509	0.0012224	16.6484	0.000415205	0.000525389	79.028	0.000118519	0.000308736	38.3883	0.000106043	0.000414568	25.5791	0.000130604	0.000667585	19.5637
	AG	Low	0.00062963	0.00166929	37.7185	5.20468e-05	0.000560964	9.27809	0.000290838	0.000743976	39.0924	0.000185185	0.0012224	15.1494	0.000225341	0.000525389	42.8903	0.000221442	0.000308736	71.7255	0.000153606	0.000414568	37.0521	0.000135283	0.000667585	20.2645
6	AG	Low	0.000555556	0.00166929	33.281	5.1462e-05	0.000560964	9.17385	0.000237817	0.000743976	31.9656	0.000138012	0.0012224	11.2903	0.000293177	0.000525389	55.8019	0.000187524	0.000308736	60.7394	0.000101754	0.000414568	24.5447	0.000106823	0.000667585	16.0014
	AG	Low	0.000762183	0.00166929	45.6592	0.000147368	0.000560964	26.2706	0.000304094	0.000743976	40.8741	0.000473684	0.0012224	38.7505	0.000240936	0.000525389	45.8585	9.92203e-05	0.000308736	32.1376	0.000127875	0.000414568	30.8454	0.00011462	0.000667585	17.1693
7	AG	Low	0.00062211	0.00715539	0	0.00010669	0.000303823	35.1158	0.000160915	0.000532245	30.2333	9.96479e-05	0.000302303	32.9629	7.21831e-05	0.000481487	14.9917	7.21831e-05	0.000335055	21.5436	3.39789e-05	0.000142451	23.853	2.41549e-05	0.000123737	19.5212
8	AG	Low	0.00036011	0.00715539	0	6.46127e-05	0.000303823	21.2665	0.000182042	0.000532245	34.2027	4.71831e-05	0.000302303	15.6079	0.000230986	0.000481487	47.9735	4.85915e-05	0.000335055	14.5025	4.51585e-05	0.000142451	31.701	1.93662e-05	0.000123737	15.6511
	AG	Low	0.00049111	0.000977112	0	2.6338e-05	0.00017375	15.1585	0.000163028	0.0011892	13.7091	4.51585e-05	7.39979e-05	61.0267	5.6162e-05	0.000465007	12.0777	6.72535e-05	0.000261328	25.7353	3.00176e-05	8.69482e-05	34.5236	1e-05	6.58461e-05	15.1869
9	AG	Low	7.99296e-05	0.000977112	8.18019	1.94014e-05	0.00017375	11.1662	0.000173592	0.0011892	14.5974	2.84507e-05	7.39979e-05	38.448	9.48944e-05	0.000465007	20.4071	8.97887e-05	0.000261328	34.3586	2.30986e-05	8.69482e-05	26.5659	1.41549e-05	6.58461e-05	21.497
10	AG	Low	0.00058428	0.0072826	0	8.71479e-05	0.000411774	21.164	0.000176761	0.00135783	13.0179	0.000110211	0.00116183	9.48599	0.000444542	0.000889895	49.9545	0.000159155	0.000481554	33.0503	3.61796e-05	0.000220977	16.3726	5.01761e-05	0.000228757	21.9342
	AG	Low	0.00039794	0.0072826	0	2.87324e-05	0.000411774	6.97771	0.000433099	0.00135783	31.8964	9.22535e-05	0.00116183	7.94035	0.000388204	0.000889895	43.6236	0.000187676	0.000481554	38.973	5.17606e-05	0.000220977	23.4235	8.46831e-05	0.000228757	37.0187
11	IG	Low	0.000526316	0.00208252	25.2731	8.05068e-05	0.000399337	20.1601	0.000479532	0.00149391	32.0991	0.000135283	0.000583496	23.1848	0.000263548	0.000831228	31.7058	0.000173489	0.000531227	32.6582	4.22027e-05	0.000207049	20.3829	1.92982e-05	0.000666962	2.89346
	IG	Low	3.31384e-05	0.00208252	1.59127	6.12086e-05	0.000399337	15.3275	0.000489279	0.00149391	32.7515	0.000219883	0.000583496	37.6837	9.74659e-05	0.000831228	11.7255	0.000128265	0.000531227	24.1451	3.26511e-05	0.000207049	15.7697	5.18519e-05	0.000666962	7.77434
12	IG	Low	0.000337232	0.00106587	31.6391	0.000117349	0.000545334	21.5187	0.000289279	0.000850258	34.0225	4.63938e-05	0.00027203	17.0546	0.000262768	0.000603385	43.549	0.00038694	0.00174311	22.1982	9.53216e-05	0.000208249	45.7729	0.000123977	0.0015067	8.22834
13	IG	Low	0.000230799	0.00106587	21.6536	9.01408e-05	0.000545334	16.5295	0.000191813	0.000850258	22.5594	1.95906e-05	0.00027203	7.20165	0.000175439	0.000603385	29.0757	6.28521e-05	0.00174311	3.60575	7.30994e-05	0.000208249	35.1019	0.000180117	0.0015067	11.9544
	IG	Low	0.000325536	0.00106587	30.5418	9.66862e-05	0.000545334	17.7297	0.000259649	0.000850258	30.5377	7.05653e-05	0.00027203	25.9403	0.000159064	0.000603385	26.362	0.000131774	0.00174311	7.5597	8.71345e-05	0.000208249	41.8415	0.000137232	0.0015067	9.1081
14	IG	Low	0.000836257	0.00232477	35.9716	0.000187914	0.000452992	41.4829	0.000217544	0.000649269	33.506	9.94152e-05	0.000577304	17.2206	0.00041423	0.00269755	15.3558	0.000415205	0.00301356	13.7779	6.76413e-05	0.0003	22.5471	0.000125146	0.00320258	3.90767
	IG	Low	0.000890838	0.00232477	38.3194	2.88499e-05	0.000452992	6.36874	0.000191813	0.000649269	29.5429	0.000119298	0.000577304	20.6647	0.000590643	0.00269755	21.8955	0.000703704	0.00301356	23.3512	4.44444e-05	0.0003	14.8148	0.000239376	0.00320258	7.47448
15	IG	Low	0.000678363	0.002	33.9181	0.000416179	0.00063	66.0602	0.000423977	0.0008	52.9971	0.000243275	0.000452911	53.7136	3.24561e-05	0.000689586	4.70661	0.000238596	0.0004	59.6491	0.000260429	0.0004	65.1072	5.18519e-05	0.0002	25.9259
16	IG	Low	0.000506823	0.002	25.3411	0.00062963	0.00063	99.9412	0.000219883	0.0008	27.4854	0.000264327	0.000452911	58.3619	0.000532164	0.000689586	77.1715	0.000225341	0.0004	56.3353	7.60234e-05	0.0004	19.0058	9.31774e-05	0.0002	46.5887
	IG	Low	1.00585e-05	0.0001	10.0585	0.000159454	0.0002	79.7271	9.1423e-05	0.0004	22.8558	1.17739e-05	2e-05	58.8694	9.90253e-05	0.0003	33.0084	7.27096e-05	0.0002	36.3548	6.37427e-05	0.0002	31.8713	4.21053e-05	0.0002	21.0526
17	IG	Low	1.90253e-05	0.0001	19.0253	0.000145029	0.0002	72.5146	0.000140741	0.0004	35.1852	1.61793e-05	2e-05	80.8967	0.00028538	0.0003	95.1267	9.1423e-05	0.0002	45.7115	6.45224e-05	0.0002	32.2612	6.88109e-05	0.0002	34.4055
	IG	Low	0.000727096	0.002	36.3548	0.000156725	0.0002	78.3626	0.000760234	0.0008	95.0292	0.00017154	0.0003	57.18	0.000249513	0.0003	83.1709	0.000232359	0.0008	29.0448	3.30409e-05	6e-05	55.0682	0.000116179	0.0002	58.0897
18	IG	Low	0.00105263	0.002	52.6316	0.000130994	0.0002	65.4971	0.000567251	0.0008	70.9064	4.93177e-05	0.0003	16.4392	0.000169201	0.0003	56.4003	0.000293957	0.0008	36.7446	4.34698e-05	6e-05	72.4496	0.000104094	0.0002	52.0468
	IG	Low	0.00061111	0.00707424	0	0.000359155	0.000776668	46.243	0.000514085	0.000835715	61.5143	0.000105986	0.000433023	24.4758	0.000225352	0.000707148	31.8678	0.000197887	0.000741176	26.6991	0.000205634	0.000348775	58.9589	0.00014331	0.000494264	28.9946
19	IG	Low	0.00037111	0.00707424	0	0.000120423	0.000776668	15.505	0.000575704	0.000835715	68.8876	0.000230986	0.000433023	53.3426	0.00026338	0.000707148	37.2454	0.000155634	0.000741176	20.9982	0.000185211	0.000348775	53.1034	9.11972e-05	0.000494264	18.4511
20	IG	Low	0.000182042	0.000546905	33.2859	0.000322183	0.00127156	25.3376	0.000304577	0.00198642	15.333	7.85211e-05	0.000360706	21.7687	0.000108451	0.000394642	27.4808	0.000278873	0.00122263	22.8093	0.000439261	0.00123454	35.581	5.10563e-05	0.00035856	14.2393
21	IG	Low	0.00021338	0.000546905	39.0159	0.000216197	0.00127156	17.0025	0.000235211	0.00198642	11.841	0.00011162	0.000360706	30.9448	0.000155986	0.000394642	39.5259	0.000396127	0.00122263	32.3995	0.000458627	0.00123454	37.1497	0.000115141	0.00035856	32.112
	IG	Low	0.00062252	0.00692813	0	0.000190141	0.00692813	2.74448	8.48592e-05	0.000691456	12.2725	0.000210563	0.000423864	49.6772	0.000600352	0.00154622	38.8272	1.4507e-05	5.96839e-05	24.3065	1.5e-05	5.80191e-05	25.8535	0.000164085	0.000959254	17.1054
22	IG	Low	0.0003597	0.00692813	0	0.000127817	0.00692813	1.8449	0.000151056	0.000691456	21.8461	0.000135563	0.000423864	31.9828	0.000447183	0.00154622	28.9211	1.60563e-05	5.96839e-05	26.9023	1.92606e-05	5.80191e-05	33.1969	0.000237324	0.000959254	24.7405
23	IG	Low	0.000822183	0.002	41.1092	8.1162e-05	0.0002	40.581	0.000744718	0.0008	93.0898	0.000139437	0.0003	46.4789	0.000794014	0.0008	99.2518	0.000353873	0.0005	70.7746	0.00138732	0.002	69.3662	0.000136972	0.0002	68.4859
24	IG	Low	0.000479754	0.002	23.9877	4.66549e-05	0.0002	23.3275	0.000524648	0.0008	65.581	0.000101761	0.0003	33.9202	0.000121831	0.0008	15.2289	0.00046831	0.0005	93.662	0.000670775	0.002	33.5387	8.78521e-05	0.0002	43.9261
	IG	Low	0.000605634	0.002	30.2817	0.000194718	0.0002	97.3592	0.000335387	0.0008	41.9234	0.000288028	0.0003	96.0094	0.000118838	0.0008	14.8548	0.000183803	0.0005	36.7606	0.000264965	0.002	13.2482	9.57746e-05	0.0002	47.8873
25	IG	Low	0.000415493	0.000807549	51.4511	6.03873e-05	0.000232898	25.9286	0.000367958	0.000829504	44.3588	5.79225e-05	0.0002147	26.9783	5.08803e-05	0.0003	16.9601	9.48944e-05	0.000375488	25.2723	0.000110211	0.00033954	32.459	8.90845e-05	0.000215251	41.3864
26	IG	Low	0.000261268	0.000807549	32.3532	0.000110915	0.000232898	47.624	0.00034243	0.000829504	41.2812	5.98592e-05	0.0002147	27.8803	0.000230986	0.0003	76.9953	8.29225e-05	0.000375488	22.084	0.000103873	0.00033954	30.5924	8.23944e-05	0.000215251	38.2783
	IG	Low	0.000196127	0.002	9.80634	4.41021e-05	0.0005	8.82042	0.000337148	0.0009	37.4609	0.000141549	0.0005	28.3099	0.0004375	0.0008	54.6875	0.000115845	0.0004	28.9613	4.63028e-05	0.0005	9.26056	6.51408e-05	0.0003	21.7136
27	IG	Low	0.000524648	0.002	26.2324	3.03697e-05	0.0005	6.07394	0.000341549	0.0009	37.9499	9.11972e-05	0.0005	18.2394	0.000471831	0.0008	58.9789	0.000144366	0.0004	36.0915	7.55282e-05	0.0005	15.1056	9.96479e-05	0.0003	33.216
28	IG	Low	0.000742958	0.00282849	26.267	0.00015493	0.000338835	45.7241	0.000141901	0.000951346	14.9159	5.40493e-05	0.000143022	37.7909	0.000287324	0.00107366	26.7611	8.92606e-05	0.000147077	60.6896	3.7588e-05	0.000123652	30.3983	4.71831e-05	0.000171373	27.5324
29	IG	Low	0.000111268	0.00282849	3.93382	0.000111268	0.000338835	32.8382	0.00017007	0.000951346	17.8768	4.78873e-05	0.000143022	33.4825	0.000345951	0.00107366	32.2216	8.60915e-05	0.000147077	58.5349	5.84507e-05	0.000123652	47.2705	9.11972e-05	0.000171373	53.2155
	IG	Low	0.00034419	0.00035	98.34	4.41021e-05	0.00014289	30.8644	0.00031162	0.0005	62.3239	6.02113e-05	0.000417828	14.4105	0.000337148	0.000417828	80.6906	7.5e-05	8e-05	93.75	5.56338e-05	6e-05	92.723	5.56338e-05	8e-05	69.5423
30	IG	Low	0.00034419	0.00035	98.34	6.81338e-05	0.00014289	47.6828	0.000449824	0.0005	89.9648	0.000204225	0.000417828	48.8778	0.000386444	0.000417828	92.4887	7.09507e-05	8e-05	88.6884	3.89085e-05	6e-05	64.8474	1.86268e-05	8e-05	23.2835
1	AG	Higher	0.000237037	0.000608621	38.9466	3.77193e-05	0.000234469	16.0871	0.000115789	0.000651325	17.7775	0.000182456	0.00121766	14.9842	0.000252632	0.000905251	27.9073	0.000155166	0.000702174	22.0979	1.79727e-05	5.84653e-05	30.7408	4.4347e-05	0.000222322	19.9472
2	AG	Higher	0.000250292	0.00219194	11.4187	0.00011501	0.000539331	21.3245	0.000690058	0.00208466	33.1018	0.000375244	0.00138928	27.01	5.02924e-05	0.000581506	8.64864	0.000325536	0.000653493	49.8148	0.000104873	0.000553394	18.9509	4.1423e-05	0.000154752	26.7673
	AG	Higher	0.000425926	0.00219194	19.4314	8.18713e-05	0.000539331	15.1802	0.000668616	0.00208466	32.0732	0.000524366	0.00138928	37.7439	0.000197271	0.000581506	33.9241	0.000272125	0.000653493	41.6416	0.000105263	0.000553394	19.0214	6.35563e-05	0.000154752	41.0697
3	AG	Higher	0.00166862	0.0069123	24.1398	0.000179727	0.000854147	21.0417	0.000316764	0.00140447	22.554	0.000480507	0.00224865	21.3687	0.00034308	0.00173326	19.794	0.000420078	0.00362795	11.5789	0.000254971	0.00141059	18.0755	0.000127485	0.00102851	12.3952
	AG	Higher	0.00160624	0.0069123	23.2374	0.000181676	0.000854147	21.2699	0.000392788	0.00140447	27.967	0.000445419	0.00224865	19.8083	0.000339181	0.00173326	19.569	0.000553606	0.00362795	15.2595	0.000567251	0.00141059	40.2138	9.22027e-05	0.00102851	8.9647
4	AG	Higher	0.0014425	0.0069123	20.8685	0.00011306	0.000854147	13.2367	0.000408382	0.00140447	29.0774	0.000536062	0.00224865	23.8393	0.000205848	0.00173326	11.8764	0.00062768	0.00362795	17.3013	0.000230799	0.00141059	16.3619	0.000225341	0.00102851	21.9095
	AG	Higher	0.00149708	0.0069123	21.6581	0.000233918	0.000854147	27.3862	0.00054191	0.00140447	38.5847	0.000516569	0.00224865	22.9724	0.000398635	0.00173326	22.9992	0.000555556	0.00362795	15.3132	0.00035575	0.00141059	25.22	0.00014347	0.00102851	13.9493
5	AG	Higher	0.000578947	0.00166929	34.6823	2.05848e-05	0.000560964	3.66954	0.000275244	0.000743976	36.9963	0.000169591	0.0012224	13.8736	0.000194152	0.000525389	36.9539	0.000107992	0.000308736	34.9788	7.30994e-05	0.000414568	17.6327	0.000186745	0.000667585	27.9732
6	AG	Higher	0.000695906	0.00166929	41.6889	0.000269786	0.000560964	48.0932	0.000237037	0.000743976	31.8608	0.000128655	0.0012224	10.5248	0.000206628	0.000525389	39.3285	0.000165692	0.000308736	53.6679	0.000131774	0.000414568	31.7858	0.000121637	0.000667585	18.2205
	AG	Higher	0.000610136	0.00166929	36.5507	8.69396e-05	0.000560964	15.4982	0.000318713	0.000743976	42.8392	0.000203509	0.0012224	16.6484	0.000415205	0.000525389	79.028	0.000118519	0.000308736	38.3883	0.000106043	0.000414568	25.5791	0.000130604	0.000667585	19.5637
7	AG	Higher	0.00062963	0.00166929	37.7185	5.20468e-05	0.000560964	9.27809	0.000290838	0.000743976	39.0924	0.000185185	0.0012224	15.1494	0.000225341	0.000525389	42.8903	0.000221442	0.000308736	71.7255	0.000153606	0.000414568	37.0521	0.000135283	0.000667585	20.2645
	AG	Higher	0.000555556	0.00166929	33.281	5.1462e-05	0.000560964	9.17385	0.000237817	0.000743976	31.9656	0.000138012	0.0012224	11.2903	0.000293177	0.000525389	55.8019	0.000187524	0.000308736	60.7394	0.000101754	0.000414568	24.5447	0.000106823	0.000667585	16.0014
8	AG	Higher	0.000762183	0.00166929	45.6592	0.000147368	0.000560964	26.2706	0.000304094	0.000743976	40.8741	0.000473684	0.0012224	38.7505	0.000240936	0.000525389	45.8585	9.92203e-05	0.000308736	32.1376	0.000127875	0.000414568	30.8454	0.00011462	0.000667585	17.1693
	AG	Higher	0.00072228	0.00715539	0	7.21831e-05	0.000303823	23.7582	0.000189085	0.000532245	35.5258	7.53521e-05	0.000302303	24.926	0.000159859	0.000481487	33.2012	9.75352e-05	0.000335055	29.1102	2.78169e-05	0.000142451	19.5273	2.54225e-05	0.000123737	20.5456
9	AG	Higher	0.0005148	0.00715539	0	4.31338e-05	0.000303823	14.197	0.000128169	0.000532245	24.0808	9.64789e-05	0.000302303	31.9146	0.000166901	0.000481487	34.6638	0.00013838	0.000335055	41.3007	4.375e-05	0.000142451	30.7123	3.80282e-05	0.000123737	30.733
	AG	Higher	0.000315141	0.000977112	32.2523	3.86444e-05	0.00017375	22.2413	0.000369718	0.0011892	31.0898	1.68662e-05	7.39979e-05	22.7928	0.000207746	0.000465007	44.676	9.33099e-05	0.000261328	35.706	2.73239e-05	8.69482e-05	31.4256	1.76056e-05	6.58461e-05	26.7375
10	AG	Higher	0.000226761	0.000977112	23.2072	3.78521e-05	0.00017375	21.7853	0.000364437	0.0011892	30.6457	3.125e-05	7.39979e-05	42.2309	0.000216901	0.000465007	46.6448	9.55986e-05	0.000261328	36.5818	3.06338e-05	8.69482e-05	35.2323	1.72535e-05	6.58461e-05	26.2028
	AG	Higher	0.00073226	0.0072826	0	0.000166901	0.000411774	40.5323	8.29225e-05	0.00135783	6.10699	0.000259859	0.00116183	22.3663	0.000225352	0.000889895	25.3234	0.000161972	0.000481554	33.6352	9.19014e-05	0.000220977	41.5887	8.48592e-05	0.000228757	37.0957
11	AG	Higher	0.00061854	0.0072826	0	0.000129225	0.000411774	31.3826	0.000103169	0.00135783	7.59808	5.9331e-05	0.00116183	5.10668	0.000169718	0.000889895	19.0717	0.000149296	0.000481554	31.0029	8.96127e-05	0.000220977	40.553	7.85211e-05	0.000228757	34.3251
	AG	Higher	0.00050482	0.0072826	0	0.000146479	0.000411774	35.5726	0.000197887	0.00135783	14.5738	0.000160915	0.00116183	13.8502	0.000308979	0.000889895	34.7208	0.000177465	0.000481554	36.8525	7.85211e-05	0.000220977	35.5337	9.7007e-05	0.000228757	42.4061
12	IG	Higher	0.000497076	0.00208252	23.869	0.000125536	0.000399337	31.4361	0.000617934	0.00149391	41.3634	0.000159454	0.000583496	27.3274	0.000221442	0.000831228	26.6404	0.000150487	0.000531227	28.3283	5.55556e-05	0.000207049	26.832	6.41326e-05	0.000666962	9.61563
13	IG	Higher	0.000354776	0.00106587	33.2851	7.21248e-05	0.000545334	13.2258	0.000278363	0.000850258	32.7386	1.39376e-05	0.00027203	5.12356	0.000165302	0.000603385	27.3958	0.000182261	0.00174311	10.4561	5.00975e-05	0.000208249	24.0565	7.58285e-05	0.0015067	5.03274
	IG	Higher	0.00028694	0.00106587	26.9207	0.000122027	0.000545334	22.3766	0.000230799	0.000850258	27.1446	1.10136e-05	0.00027203	4.04869	0.000324561	0.000603385	53.7901	0.000192982	0.00174311	11.0712	6.15984e-05	0.000208249	29.5792	7.1345e-05	0.0015067	4.73518
14	IG	Higher	0.000512671	0.00232477	22.0525	8.42105e-05	0.000452992	18.5898	0.000175828	0.000649269	27.081	0.000111501	0.000577304	19.3141	0.00060039	0.00269755	22.2568	0.000134113	0.00301356	4.45032	3.62573e-05	0.0003	12.0858	2.87524e-05	0.00320258	0.89779
	IG	Higher	0.000612086	0.00232477	26.3289	8.8499e-05	0.000452992	19.5365	0.000136452	0.000649269	21.0163	0.000126316	0.000577304	21.8803	0.000553606	0.00269755	20.5225	8.51852e-05	0.00301356	2.82673	2.07407e-05	0.0003	6.91358	7.17349e-05	0.00320258	2.23991
15	IG	Higher	0.000631579	0.00232477	27.1674	0.000122027	0.000452992	26.9381	0.000240936	0.000649269	37.1088	0.000110721	0.000577304	19.179	0.000619883	0.00269755	22.9795	0.000539961	0.00301356	17.9177	4.44444e-05	0.0003	14.8148	0.000596491	0.00320258	18.6253
16	IG	Higher	0.00138791	0.002	69.3957	0.000518519	0.00063	82.3045	0.000744639	0.0008	93.0799	0.000213645	0.000452911	47.1716	0.000308967	0.000689586	44.8047	0.000317739	0.0004	79.4347	0.000349903	0.0004	87.4756	9.49318e-05	0.0002	47.4659
	IG	Higher	0.00139571	0.002	69.7856	0.000518519	0.00063	82.3045	0.000744639	0.0008	93.0799	0.000214425	0.000452911	47.3437	0.000310916	0.000689586	45.0874	0.000318713	0.0004	79.6784	0.000350877	0.0004	87.7193	9.47368e-05	0.0002	47.3684
17	IG	Higher	0.000610136	0.002	30.5068	0.000510721	0.00063	81.0669	0.00039961	0.0008	49.9513	0.000191813	0.000452911	42.3511	0.000101754	0.000689586	14.7559	0.000291618	0.0004	72.9045	0.000273684	0.0004	68.4211	8.38207e-05	0.0002	41.9103
	IG	Higher	0.000678363	0.002	33.9181	0.000416179	0.00063	66.0602	0.000423977	0.0008	52.9971	0.000243275	0.000452911	53.7136	3.24561e-05	0.000689586	4.70661	0.000238596	0.0004	59.6491	0.000260429	0.0004	65.1072	5.18519e-05	0.0002	25.9259
18	IG	Higher	0.000506823	0.002	25.3411	0.00062963	0.00063	99.9412	0.000219883	0.0008	27.4854	0.000264327	0.000452911	58.3619	0.000532164	0.000689586	77.1715	0.000225341	0.0004	56.3353	7.60234e-05	0.0004	19.0058	9.31774e-05	0.0002	46.5887
19	IG	Higher	2.43665e-05	0.0001	24.3665	0.000110721	0.0002	55.3606	0.000191423	0.0004	47.8558	3.95712e-06	2e-05	19.7856	0.000203509	0.0003	67.8363	0.000139961	0.0002	69.9805	4.82456e-05	0.0002	24.1228	0.000148928	0.0002	74.4639
	IG	Higher	3.10331e-05	0.0001	31.0331	5.00975e-05	0.0002	25.0487	0.000307992	0.0004	76.9981	3.65497e-06	2e-05	18.2749	0.000188694	0.0003	62.898	8.2846e-05	0.0002	41.423	0.000121637	0.0002	60.8187	8.47953e-05	0.0002	42.3977
20	IG	Higher	0.00056162	0.002	28.081	0.000272535	0.0003	90.8451	0.000396127	0.0008	49.5158	0.000257042	0.0003	85.6808	0.000110915	0.0003	36.9718	0.000626761	0.0008	78.3451	3.22183e-05	6e-05	53.6972	0.000182394	0.0002	91.1972
	IG	Higher	0.000815141	0.002	40.757	8.75e-05	0.0003	29.1667	0.000795775	0.0008	99.4718	9.3662e-05	0.0003	31.2207	0.000219014	0.0003	73.0047	0.000702465	0.0008	87.8081	2.71831e-05	6e-05	45.3052	0.000158099	0.0002	79.0493
21	IG	Higher	0.00114789	0.002	57.3944	0.000169366	0.0003	56.4554	0.000607394	0.0008	75.9243	0.00016162	0.0003	53.8732	0.000223944	0.0003	74.6479	0.000609155	0.0008	76.1444	4.45423e-05	6e-05	74.2371	0.000150097	0.0002	75.0487
	IG	Higher	0.00061845	0.00707424	0	0.000269014	0.000776668	34.6369	0.000284507	0.000835715	34.0435	0.000136268	0.000433023	31.4689	0.000144718	0.000707148	20.4651	0.000261972	0.000741176	35.3454	0.000170775	0.000348775	48.9641	0.00021338	0.000494264	43.1714
22	IG	Higher	0.000108803	0.000546905	19.8943	0.000196831	0.00127156	15.4795	0.000229577	0.00198642	11.5574	4.83275e-05	0.000360706	13.398	6.26761e-05	0.000394642	15.8818	0.00040669	0.00122263	33.2635	0.0003125	0.00123454	25.3132	7.16549e-05	0.00035856	19.9841
23	IG	Higher	0.000155986	0.000546905	28.5216	0.000138732	0.00127156	10.9104	0.000419014	0.00198642	21.094	4.0669e-05	0.000360706	11.2748	7.42958e-05	0.000394642	18.8261	0.000387324	0.00122263	31.6796	0.000166901	0.00123454	13.5194	5.54577e-05	0.00035856	15.4668
	IG	Higher	0.000202817	0.000546905	37.0845	5.6162e-05	0.00127156	4.41677	0.000505282	0.00198642	25.4368	4.43662e-05	0.000360706	12.2998	4.90317e-05	0.000394642	12.4244	0.000352993	0.00122263	28.8716	0.000215493	0.00123454	17.4554	0.000102817	0.00035856	28.675
24	IG	Higher	0.00075575	0.00692813	0	0.000142254	0.00692813	2.05327	0.000168662	0.000691456	24.3923	8.75e-05	0.000423864	20.6434	0.000426056	0.00154622	27.5548	1.38732e-05	5.96839e-05	23.2445	1.42958e-05	5.80191e-05	24.6398	0.000224648	0.000959254	23.419
	IG	Higher	0.00048133	0.00692813	0	0.000119718	0.00692813	1.728	0.000235211	0.000691456	34.0168	0.000130986	0.000423864	30.9028	0.000477113	0.00154622	30.8568	1.47535e-05	5.96839e-05	24.7194	2.11268e-05	5.80191e-05	36.4134	0.000197183	0.000959254	20.5559
25	IG	Higher	0.000873239	0.002	43.662	7.14789e-05	0.0002	35.7394	0.000667254	0.0008	83.4067	0.000103521	0.0003	34.507	0.000612676	0.0008	76.5845	0.000299296	0.0005	59.8592	0.000510563	0.002	25.5282	0.00013169	0.0002	65.8451
	IG	Higher	0.000982394	0.002	49.1197	0.000111268	0.0002	55.6338	0.000496479	0.0008	62.0599	0.000186972	0.0003	62.3239	0.000524648	0.0008	65.581	0.000278169	0.0005	55.6338	0.000632042	0.002	31.6021	0.000153169	0.0002	76.5845
26	IG	Higher	0.000332746	0.000807549	41.2045	8.76761e-05	0.000232898	37.6456	0.000316901	0.000829504	38.2037	9.84155e-05	0.0002147	45.8386	9.66549e-05	0.0003	32.2183	7.42958e-05	0.000375488	19.7865	0.000116549	0.00033954	34.3257	0.000102465	0.000215251	47.6025
27	IG	Higher	0.000269014	0.000807549	33.3124	9.63028e-05	0.000232898	41.3497	0.000309859	0.000829504	37.3548	9.6831e-05	0.0002147	45.1006	8.09859e-05	0.0003	26.9953	8.22183e-05	0.000375488	21.8964	0.000125	0.00033954	36.8146	6.8838e-05	0.000215251	31.9804
	IG	Higher	0.000825704	0.002	41.2852	0.00040581	0.0005	81.162	0.000238028	0.0009	26.4476	0.000404049	0.0005	80.8099	0.000361796	0.0008	45.2245	7.44718e-05	0.0004	18.618	0.000119718	0.0005	23.9437	0.000264789	0.0003	88.2629
28	IG	Higher	0.000538732	0.002	26.9366	0.000119718	0.0005	23.9437	0.000257042	0.0009	28.5603	0.000123239	0.0005	24.6479	0.000545775	0.0008	68.2218	0.000122887	0.0004	30.7218	9.80634e-05	0.0005	19.6127	7.57042e-05	0.0003	25.2347
	IG	Higher	5.10563e-05	0.00282849	1.80508	5.10563e-05	0.000338835	15.0682	0.000186972	0.000951346	19.6534	8.94366e-05	0.000143022	62.5334	0.000244366	0.00107366	22.7601	6.90141e-05	0.000147077	46.9237	5e-05	0.000123652	40.4362	5.98592e-05	0.000171373	34.9291
29	IG	Higher	0.000829225	0.00282849	29.3169	8.08099e-05	0.000338835	23.8493	0.000177113	0.000951346	18.6171	4.72711e-05	0.000143022	33.0516	0.000308099	0.00107366	28.6961	7.27113e-05	0.000147077	49.4374	4.92958e-05	0.000123652	39.8667	5.42254e-05	0.000171373	31.6417
	IG	Higher	0.000566901	0.00282849	20.0426	7.39437e-05	0.000338835	21.8229	0.000310739	0.000951346	32.6631	6.14437e-05	0.000143022	42.961	0.000310739	0.00107366	28.942	0.000111972	0.000147077	76.1313	4.85915e-05	0.000123652	39.2971	4.59507e-05	0.000171373	26.8132
30	IG	Higher	0.00025	0.00035	71.4286	4.43662e-05	0.00014289	31.0492	0.000232394	0.0005	46.4789	0.000164085	0.000417828	39.2708	0.000211972	0.000417828	50.7318	7.04225e-05	8e-05	88.0282	2.89437e-05	6e-05	48.2394	1.75352e-05	8e-05	21.919
	IG	Higher	0.000291549	0.00035	83.2998	7.69366e-05	0.00014289	53.8433	0.000290845	0.0005	58.169	0.0001	0.000417828	23.9333	0.000340669	0.000417828	81.5333	6.42606e-05	8e-05	80.3257	4.01408e-05	6e-05	66.9014	1.85915e-05	8e-05	23.2394
Follow-through phase
Number	Level	Serve Speed	Biceps Brachii (BB)			Triceps Brachii (TB)			Brachioradialis (BC)			Deltoid (DT)			Trapezius (TP)			Pectoralis Major (PM)			Obliquus Externus Abdominis (OEA)			Latissimus Dorsi (LD)
			Discharge Rate	MVC	Standardization	Discharge Rate	MVC	Standardization	Discharge Rate	MVC	Standardization	Discharge Rate	MVC	Standardization	Discharge Rate	MVC	Standardization	Discharge Rate	MVC	Standardization	Discharge Rate	MVC	Standardization	Discharge Rate	MVC	Standardization
1	AG	Low	7.48538e-05	0.000608621	12.2989	4.87329e-06	0.000234469	2.07844	3.78168e-05	0.000651325	5.80613	0.000190058	0.00121766	15.6086	4.52242e-05	0.000905251	4.99576	3.31384e-05	0.000702174	4.7194	4.17154e-06	5.84653e-05	7.13507	1.18908e-05	0.000222322	5.34849
	AG	Low	4.63938e-05	0.000608621	7.62277	2.31969e-05	0.000234469	9.89337	6.43275e-05	0.000651325	9.87641	3.19688e-05	0.00121766	2.62544	2.22222e-05	0.000905251	2.45481	2.5731e-05	0.000702174	3.66448	7.52437e-06	5.84653e-05	12.8698	3.12866e-05	0.000222322	14.0727
2	AG	Low	4.75634e-05	0.000608621	7.81494	3.05068e-05	0.000234469	13.011	2.76803e-05	0.000651325	4.24985	0.000155945	0.00121766	12.807	3.89864e-05	0.000905251	4.30669	2.49513e-05	0.000702174	3.55343	8.18714e-06	5.84653e-05	14.0034	4.75634e-05	0.000222322	21.394
3	AG	Low	4.87329e-05	0.00219194	2.22328	3.89864e-06	0.000539331	0.722866	1.65692e-05	0.00208466	0.794817	3.11891e-06	0.00138928	0.224499	6.31579e-05	0.000581506	10.8611	6.82261e-06	0.000653493	1.04402	4.60039e-05	0.000553394	8.31304	3.11891e-06	0.000154752	2.01542
	AG	Low	5.84795e-05	0.00219194	2.66793	4.09357e-06	0.000539331	0.759009	3.7037e-05	0.00208466	1.77665	5.84795e-06	0.00138928	0.420935	5.73099e-05	0.000581506	9.85543	1.85185e-05	0.000653493	2.83378	8.96686e-06	0.000553394	1.62034	1.09162e-05	0.000154752	7.05397
4	AG	Low	0.00011306	0.0069123	1.63564	1.16959e-05	0.000854147	1.36931	1.94932e-05	0.00140447	1.38794	0.000128655	0.00224865	5.72143	0.000177388	0.00173326	10.2344	0.000352827	0.00362795	9.72524	1.28655e-05	0.00141059	0.912067	2.88499e-05	0.00102851	2.80502
	AG	Low	0.000124756	0.0069123	1.80484	7.60234e-06	0.000854147	0.890051	5.94542e-05	0.00140447	4.23322	8.577e-05	0.00224865	3.81429	0.000312865	0.00173326	18.0507	0.000362573	0.00362795	9.9939	2.49513e-05	0.00141059	1.76886	1.94932e-05	0.00102851	1.89529
5	AG	Low	7.9922e-05	0.00166929	4.7878	3.7037e-06	0.000560964	0.660239	4.87329e-05	0.000743976	6.55033	3.19688e-05	0.0012224	2.61526	5.36062e-05	0.000525389	10.2031	3.82066e-05	0.000308736	12.3752	3.50877e-06	0.000414568	0.846367	3.11891e-05	0.000667585	4.67193
	AG	Low	7.79727e-06	0.00166929	0.467102	1.75439e-06	0.000560964	0.312745	1.7154e-05	0.000743976	2.30572	4.2885e-06	0.0012224	0.350827	1.40351e-05	0.000525389	2.67137	2.65107e-05	0.000308736	8.58686	1.28655e-05	0.000414568	3.10335	3.35283e-05	0.000667585	5.02232
6	AG	Low	1.75439e-05	0.00166929	1.05098	5.84795e-06	0.000560964	1.04248	1.40351e-05	0.000743976	1.8865	4.79532e-05	0.0012224	3.92289	5.61404e-05	0.000525389	10.6855	7.68031e-05	0.000308736	24.8766	1.1306e-05	0.000414568	2.72718	2.26121e-05	0.000667585	3.38715
	AG	Low	5.84795e-06	0.00166929	0.350327	7.79727e-06	0.000560964	1.38998	6.82261e-06	0.000743976	0.917047	3.60624e-05	0.0012224	2.95014	5.45809e-06	0.000525389	1.03887	4.07407e-05	0.000308736	13.196	1.01365e-05	0.000414568	2.44506	5.65302e-05	0.000667585	8.46787
7	AG	Low	4.741e-05	0.00715539	0	2.78169e-05	0.000303823	9.15561	3.73239e-05	0.000532245	7.01255	4.40141e-05	0.000302303	14.5596	8.62676e-06	0.000481487	1.79169	8.62676e-06	0.000335055	2.57473	6.95423e-06	0.000142451	4.88183	1.5e-05	0.000123737	12.1225
	AG	Low	3.535e-05	0.00715539	0	1.47887e-05	0.000303823	4.86754	9.50704e-06	0.000532245	1.78622	3.52993e-05	0.000302303	11.6768	0.000143662	0.000481487	29.8372	8.36268e-06	0.000335055	2.49591	9.24296e-06	0.000142451	6.48851	1.32746e-05	0.000123737	10.7281
8	AG	Low	2.329e-05	0.000977112	0	9.71831e-06	0.00017375	5.59326	1.16197e-05	0.0011892	0.977108	6.8662e-06	7.39979e-05	9.27891	2.8169e-05	0.000465007	6.05777	1.67254e-05	0.000261328	6.40014	1.23239e-05	8.69482e-05	14.1739	6.23239e-06	6.58461e-05	9.46509
9	AG	Low	1.42606e-05	0.000977112	1.45946	9.26056e-06	0.00017375	5.32981	1.44366e-05	0.0011892	1.21398	4.92958e-06	7.39979e-05	6.66178	1.81338e-05	0.000465007	3.89969	8.4507e-06	0.000261328	3.23375	8.66197e-06	8.69482e-05	9.96223	6.72535e-06	6.58461e-05	10.2137
	AG	Low	2.301e-05	0.0072826	0	2.28873e-05	0.000411774	5.55822	1.93662e-05	0.00135783	1.42626	8.4507e-05	0.00116183	7.2736	0.000213908	0.000889895	24.0375	3.52113e-06	0.000481554	0.7312	1.5493e-05	0.000220977	7.01112	2.41197e-05	0.000228757	10.5438
10	AG	Low	4.769e-05	0.0072826	0	1.75352e-05	0.000411774	4.25845	2.46479e-05	0.00135783	1.81524	7.5e-05	0.00116183	6.45532	0.00021743	0.000889895	24.4332	1.51408e-05	0.000481554	3.14416	2.60563e-05	0.000220977	11.7914	1.5493e-05	0.000228757	6.77266
11	IG	Low	3.89864e-05	0.00208252	1.87208	4.5809e-05	0.000399337	11.4712	5.16569e-05	0.00149391	3.45783	7.9922e-05	0.000583496	13.6971	0.000244055	0.000831228	29.3607	1.16959e-05	0.000531227	2.20168	8.577e-06	0.000207049	4.14249	7.69981e-05	0.000666962	11.5446
	IG	Low	5.06823e-06	0.00208252	0.24337	2.49513e-05	0.000399337	6.24817	2.53411e-05	0.00149391	1.69629	5.69201e-05	0.000583496	9.755	5.1462e-05	0.000831228	6.19108	1.01365e-05	0.000531227	1.90812	7.30994e-06	0.000207049	3.53053	1.36452e-05	0.000666962	2.04588
12	IG	Low	4.67836e-05	0.00106587	4.38924	3.50877e-05	0.000545334	6.43417	4.2885e-05	0.000850258	5.04376	0.000122807	0.00027203	45.1447	0.000219883	0.000603385	36.4416	5.65302e-05	0.00174311	3.24307	3.29435e-05	0.000208249	15.8193	7.32943e-05	0.0015067	4.86455
13	IG	Low	9.4347e-05	0.00106587	8.85164	4.0669e-05	0.000545334	7.45763	0.000258869	0.000850258	30.446	2.91423e-05	0.00027203	10.7129	0.00025575	0.000603385	42.386	2.39437e-05	0.00174311	1.37362	2.47563e-05	0.000208249	11.8879	3.11891e-06	0.0015067	0.207002
	IG	Low	1.55945e-05	0.00106587	1.46308	2.846e-05	0.000545334	5.21883	2.02729e-05	0.000850258	2.38432	0.000105263	0.00027203	38.6954	6.8616e-05	0.000603385	11.3718	3.93762e-05	0.00174311	2.25896	3.00195e-05	0.000208249	14.4152	5.45809e-06	0.0015067	0.362254
14	IG	Low	5.84795e-06	0.00232477	0.25155	1.48148e-05	0.000452992	3.27044	2.5731e-05	0.000649269	3.96307	1.32554e-05	0.000577304	2.29608	3.02144e-05	0.00269755	1.12007	2.92398e-05	0.00301356	0.970273	5.06823e-06	0.0003	1.68941	7.79727e-06	0.00320258	0.243468
15	IG	Low	6.62768e-05	0.00232477	2.8509	0.000145419	0.000452992	32.1019	1.63743e-05	0.000649269	2.52196	9.35673e-05	0.000577304	16.2076	0.000479532	0.00269755	17.7766	2.14425e-05	0.00301356	0.711534	1.84211e-05	0.0003	6.14035	7.01754e-06	0.00320258	0.219122
	IG	Low	5.06823e-05	0.002	2.53411	2.92398e-05	0.00063	4.64123	2.72904e-05	0.0008	3.41131	1.40351e-05	0.000452911	3.09886	3.31384e-06	0.000689586	0.480555	2.10526e-05	0.0004	5.26316	1.55945e-05	0.0004	3.89864	1.73489e-05	0.0002	8.67446
16	IG	Low	0.000101365	0.002	5.06823	1.55945e-05	0.00063	2.47532	4.99025e-05	0.0008	6.23782	6.39376e-05	0.000452911	14.117	4.2885e-05	0.000689586	6.21895	1.09162e-05	0.0004	2.72904	3.82066e-05	0.0004	9.55166	2.5731e-05	0.0002	12.8655
17	IG	Low	2.83821e-05	0.0001	28.3821	5.06823e-06	0.0002	2.53411	2.39766e-05	0.0004	5.99415	5.26316e-06	2e-05	26.3158	3.89864e-05	0.0003	12.9955	1.1501e-05	0.0002	5.75049	1.48148e-05	0.0002	7.40741	4.5809e-06	0.0002	2.29045
	IG	Low	2.76023e-05	0.0001	27.6023	1.09162e-05	0.0002	5.45809	3.46979e-05	0.0004	8.67446	3.82066e-06	2e-05	19.1033	4.83431e-05	0.0003	16.1144	4.67836e-06	0.0002	2.33918	9.35673e-06	0.0002	4.67836	1.46199e-05	0.0002	7.30994
18	IG	Low	1.36452e-05	0.002	0.682261	5.84795e-06	0.0002	2.92398	6.23782e-05	0.0008	7.79727	3.11891e-05	0.0003	10.3964	7.25146e-05	0.0003	24.1715	1.87135e-05	0.0008	2.33918	3.50877e-06	6e-05	5.84795	1.7154e-05	0.0002	8.577
19	IG	Low	2.33918e-05	0.002	1.16959	1.40351e-05	0.0002	7.01754	4.2885e-05	0.0008	5.36062	4.44444e-05	0.0003	14.8148	9.35673e-06	0.0003	3.11891	4.67836e-06	0.0008	0.584795	2.82651e-06	6e-05	4.71085	2.61209e-05	0.0002	13.0604
	IG	Low	4.677e-05	0.00707424	0	8.80282e-06	0.000776668	1.13341	9.50704e-05	0.000835715	11.3759	2.92254e-05	0.000433023	6.74914	7.04225e-06	0.000707148	0.995867	1.8662e-05	0.000741176	2.51789	1.40845e-05	0.000348775	4.03828	1.51408e-05	0.000494264	3.06331
20	IG	Low	2.393e-05	0.00707424	0	9.85915e-06	0.000776668	1.26942	5.98592e-05	0.000835715	7.16263	4.92958e-05	0.000433023	11.3841	1.47887e-05	0.000707148	2.09132	1.51408e-05	0.000741176	2.04281	1.16197e-05	0.000348775	3.33158	2.94014e-05	0.000494264	5.94853
21	IG	Low	2.42958e-05	0.000546905	4.44241	7.13028e-05	0.00127156	5.60749	3.25704e-05	0.00198642	1.63966	8.06338e-05	0.000360706	22.3544	2.60563e-05	0.000394642	6.60253	0.00020493	0.00122263	16.7614	2.46479e-05	0.00123454	1.99653	2.23592e-05	0.00035856	6.23582
22	IG	Low	1.40845e-05	0.000546905	2.57531	1.40845e-05	0.00127156	1.10765	2.53521e-05	0.00198642	1.27627	1.16197e-05	0.000360706	3.22138	2.07746e-05	0.000394642	5.26418	0.000125	0.00122263	10.2239	9.6831e-06	0.00123454	0.784352	2.74648e-05	0.00035856	7.65975
	IG	Low	2.548e-05	0.00692813	0	3.16901e-06	0.00692813	0.0457413	2.85211e-05	0.000691456	4.1248	6.33803e-06	0.000423864	1.4953	0.00015669	0.00154622	10.1338	5.07042e-06	5.96839e-05	8.49546	3.55634e-06	5.80191e-05	6.12959	1.83099e-05	0.000959254	1.90876
23	IG	Low	4.422e-05	0.00692813	0	4.22535e-06	0.00692813	0.0609883	2.35915e-05	0.000691456	3.41187	1.90141e-05	0.000423864	4.4859	8.89085e-05	0.00154622	5.75007	4.40141e-06	5.96839e-05	7.37453	6.8662e-06	5.80191e-05	11.8344	3.09859e-05	0.000959254	3.23021
24	IG	Low	7.04225e-06	0.002	0.352113	8.09859e-06	0.0002	4.0493	1.58451e-05	0.0008	1.98063	6.26761e-05	0.0003	20.892	0.000163732	0.0008	20.4665	1.49648e-05	0.0005	2.99296	0.000228873	0.002	11.4437	1.44366e-05	0.0002	7.21831
	IG	Low	5.28169e-06	0.002	0.264085	4.66549e-06	0.0002	2.33275	1.76056e-05	0.0008	2.2007	1.93662e-05	0.0003	6.4554	0.00013169	0.0008	16.4613	1.14437e-05	0.0005	2.28873	0.000420775	0.002	21.0387	2.32394e-05	0.0002	11.6197
25	IG	Low	1.93662e-05	0.002	0.96831	5.6338e-06	0.0002	2.8169	8.80282e-06	0.0008	1.10035	1.90141e-05	0.0003	6.33803	0.000395246	0.0008	49.4058	3.16901e-05	0.0005	6.33803	0.000103873	0.002	5.19366	1.53169e-05	0.0002	7.65845
26	IG	Low	4.40141e-06	0.000807549	0.545033	3.69718e-06	0.000232898	1.58747	1.76056e-05	0.000829504	2.12243	2.64085e-06	0.0002147	1.23002	5.6338e-06	0.0003	1.87793	2.74648e-05	0.000375488	7.31443	5.6338e-06	0.00033954	1.65925	1.10915e-05	0.000215251	5.15285
	IG	Low	1.69014e-05	0.000807549	2.09293	1.02113e-05	0.000232898	4.38443	1.49648e-05	0.000829504	1.80406	1.8838e-05	0.0002147	8.77411	2.32394e-05	0.0003	7.74648	2.51761e-05	0.000375488	6.7049	2.88732e-05	0.00033954	8.50364	1.42606e-05	0.000215251	6.62509
27	IG	Low	2.78169e-05	0.002	1.39085	2.64085e-06	0.0005	0.528169	4.40141e-06	0.0009	0.489045	5.77465e-05	0.0005	11.5493	5.89789e-05	0.0008	7.37236	1.09155e-05	0.0004	2.72887	7.57042e-06	0.0005	1.51408	5.98592e-06	0.0003	1.99531
	IG	Low	2.99296e-05	0.002	1.49648	3.25704e-06	0.0005	0.651408	4.40141e-06	0.0009	0.489045	8.09859e-05	0.0005	16.1972	0.000106514	0.0008	13.3143	1.69014e-05	0.0004	4.22535	7.04225e-06	0.0005	1.40845	4.22535e-06	0.0003	1.40845
28	IG	Low	7.04225e-06	0.00282849	0.248976	8.09859e-06	0.000338835	2.39013	1.44366e-05	0.000951346	1.51749	3.87324e-06	0.000143022	2.70814	4.50704e-05	0.00107366	4.19782	9.15493e-06	0.000147077	6.22457	1.5493e-05	0.000123652	12.5295	1.21479e-05	0.000171373	7.08855
29	IG	Low	4.57746e-06	0.00282849	0.161835	4.57746e-06	0.000338835	1.35094	6.69014e-06	0.000951346	0.703229	3.52113e-06	0.000143022	2.46195	4.0493e-05	0.00107366	3.77148	6.33803e-06	0.000147077	4.30932	1.00352e-05	0.000123652	8.11572	7.57042e-06	0.000171373	4.4175
	IG	Low	1.14437e-05	0.00035	3.26962	2.8169e-06	0.00014289	1.97138	5.98592e-05	0.0005	11.9718	7.74648e-06	0.000417828	1.85399	9.15493e-05	0.000417828	21.9108	1.69014e-05	8e-05	21.1268	4.22535e-06	6e-05	7.04225	1.76056e-06	8e-05	2.2007
30	IG	Low	1.40845e-05	0.00035	4.02414	2.8169e-06	0.00014289	1.97138	3.08099e-05	0.0005	6.16197	7.53521e-05	0.000417828	18.0342	3.25704e-05	0.000417828	7.79517	1.12676e-05	8e-05	14.0845	4.0493e-06	6e-05	6.74883	2.1831e-06	8e-05	2.72887
1	AG	Higher	4.13255e-05	0.000608621	6.79003	2.95322e-05	0.000234469	12.5953	3.50877e-06	0.000651325	0.538713	9.16179e-05	0.00121766	7.52412	0.000152047	0.000905251	16.7961	3.11891e-05	0.000702174	4.44179	5.18519e-06	5.84653e-05	8.86882	8.2846e-06	0.000222322	3.72641
2	AG	Higher	3.97661e-05	0.00219194	1.81419	4.2885e-05	0.000539331	7.95152	1.55945e-05	0.00208466	0.748063	0.000136452	0.00138928	9.82182	4.83431e-05	0.000581506	8.31343	5.84795e-06	0.000653493	0.894877	3.46979e-05	0.000553394	6.27001	1.0039e-05	0.000154752	6.48713
	AG	Higher	8.67446e-05	0.00219194	3.95743	4.99025e-05	0.000539331	9.25268	2.33918e-05	0.00208466	1.12209	0.000109162	0.00138928	7.85746	7.01754e-05	0.000581506	12.0679	6.23782e-06	0.000653493	0.954535	5.88694e-05	0.000553394	10.6379	2.39437e-05	0.000154752	15.4723
3	AG	Higher	0.000272904	0.0069123	3.9481	4.2885e-06	0.000854147	0.50208	3.60624e-05	0.00140447	2.56769	8.18713e-05	0.00224865	3.64091	0.000208577	0.00173326	12.0338	6.62768e-05	0.00362795	1.82684	1.24756e-05	0.00141059	0.884428	2.02729e-05	0.00102851	1.9711
	AG	Higher	8.18713e-05	0.0069123	1.18443	1.55945e-05	0.000854147	1.82575	7.50487e-05	0.00140447	5.34357	5.06823e-05	0.00224865	2.2539	0.000137427	0.00173326	7.92883	0.000360624	0.00362795	9.94017	3.31384e-05	0.00141059	2.34926	5.06823e-05	0.00102851	4.92774
4	AG	Higher	5.84795e-05	0.0069123	0.846021	3.50877e-06	0.000854147	0.410793	5.06823e-05	0.00140447	3.60865	4.87329e-05	0.00224865	2.16721	0.000173099	0.00173326	9.98695	0.000146199	0.00362795	4.0298	8.49903e-05	0.00141059	6.02517	3.4308e-05	0.00102851	3.3357
	AG	Higher	8.577e-05	0.0069123	1.24083	0.000152047	0.000854147	17.801	9.35673e-05	0.00140447	6.66211	0.000210526	0.00224865	9.36234	0.000140351	0.00173326	8.09753	0.000407407	0.00362795	11.2297	0.000118908	0.00141059	8.42971	5.02924e-05	0.00102851	4.88984
5	AG	Higher	0.000128655	0.00166929	7.70718	7.64133e-06	0.000560964	1.36218	1.01365e-05	0.000743976	1.36247	4.05458e-05	0.0012224	3.31691	3.31384e-05	0.000525389	6.3074	2.61209e-05	0.000308736	8.46058	1.20858e-05	0.000414568	2.91527	3.46979e-05	0.000667585	5.19752
6	AG	Higher	7.40741e-05	0.00166929	4.43747	7.79727e-06	0.000560964	1.38998	8.49903e-05	0.000743976	11.4238	8.77193e-06	0.0012224	0.717602	1.09162e-05	0.000525389	2.07773	8.96686e-05	0.000308736	29.0438	1.32554e-05	0.000414568	3.19739	1.05263e-05	0.000667585	1.57678
	AG	Higher	7.9922e-05	0.00166929	4.7878	3.7037e-06	0.000560964	0.660239	4.87329e-05	0.000743976	6.55033	3.19688e-05	0.0012224	2.61526	5.36062e-05	0.000525389	10.2031	3.82066e-05	0.000308736	12.3752	3.50877e-06	0.000414568	0.846367	3.11891e-05	0.000667585	4.67193
7	AG	Higher	7.79727e-06	0.00166929	0.467102	1.75439e-06	0.000560964	0.312745	1.7154e-05	0.000743976	2.30572	4.2885e-06	0.0012224	0.350827	1.40351e-05	0.000525389	2.67137	2.65107e-05	0.000308736	8.58686	1.28655e-05	0.000414568	3.10335	3.35283e-05	0.000667585	5.02232
	AG	Higher	1.75439e-05	0.00166929	1.05098	5.84795e-06	0.000560964	1.04248	1.40351e-05	0.000743976	1.8865	4.79532e-05	0.0012224	3.92289	5.61404e-05	0.000525389	10.6855	7.68031e-05	0.000308736	24.8766	1.1306e-05	0.000414568	2.72718	2.26121e-05	0.000667585	3.38715
8	AG	Higher	5.84795e-06	0.00166929	0.350327	7.79727e-06	0.000560964	1.38998	6.82261e-06	0.000743976	0.917047	3.60624e-05	0.0012224	2.95014	5.45809e-06	0.000525389	1.03887	4.07407e-05	0.000308736	13.196	1.01365e-05	0.000414568	2.44506	5.65302e-05	0.000667585	8.46787
9	AG	Higher	8.971e-05	0.00715539	0	1.95423e-05	0.000303823	6.43211	7.39437e-06	0.000532245	1.38928	3.59155e-05	0.000302303	11.8806	2.99296e-05	0.000481487	6.21608	2.28873e-05	0.000335055	6.83091	1.90141e-05	0.000142451	13.3478	1.92958e-05	0.000123737	15.5942
	AG	Higher	6.343e-05	0.00715539	0	1.60211e-05	0.000303823	5.27317	1.40845e-05	0.000532245	2.64624	2.04225e-05	0.000302303	6.75564	8.16901e-05	0.000481487	16.9662	3.76761e-05	0.000335055	11.2447	1.28521e-05	0.000142451	9.02212	2.22711e-05	0.000123737	17.9987
10	AG	Higher	4.57746e-05	0.000977112	4.68469	1.39085e-05	0.00017375	8.00484	1.67254e-05	0.0011892	1.40644	1.76408e-05	7.39979e-05	23.8397	7.1831e-05	0.000465007	15.4473	1.77817e-05	0.000261328	6.80436	2.25352e-05	8.69482e-05	25.918	1.14085e-05	6.58461e-05	17.3259
	AG	Higher	2.8169e-05	0.000977112	2.88289	3.14261e-05	0.00017375	18.0869	1.84859e-05	0.0011892	1.55449	2.88732e-05	7.39979e-05	39.019	4.01408e-05	0.000465007	8.63232	8.27465e-06	0.000261328	3.16638	1.02113e-05	8.69482e-05	11.7441	7.71127e-06	6.58461e-05	11.711
11	AG	Higher	6.473e-05	0.0072826	0	3.69718e-05	0.000411774	8.97867	1.28521e-05	0.00135783	0.946518	1.5493e-05	0.00116183	1.33349	0.000172535	0.000889895	19.3883	1.26761e-05	0.000481554	2.63232	1.60211e-05	0.000220977	7.25014	9.85915e-06	0.000228757	4.30987
	AG	Higher	7.657e-05	0.0072826	0	3.48592e-05	0.000411774	8.4656	9.6831e-05	0.00135783	7.1313	4.7007e-05	0.00116183	4.04594	0.000114085	0.000889895	12.82	5.28169e-06	0.000481554	1.0968	1.51408e-05	0.000220977	6.85178	1.51408e-05	0.000228757	6.61873
12	AG	Higher	8.841e-05	0.0072826	0	5.77465e-05	0.000411774	14.0238	3.41549e-05	0.00135783	2.51541	3.55634e-05	0.00116183	3.06097	8.71479e-05	0.000889895	9.79305	1.61972e-05	0.000481554	3.36352	3.09859e-05	0.000220977	14.0222	3.34507e-05	0.000228757	14.6228
	IG	Higher	4.97076e-05	0.00208252	2.3869	8.577e-05	0.000399337	21.4781	5.45809e-05	0.00149391	3.65355	6.31579e-05	0.000583496	10.824	0.000176998	0.000831228	21.2936	1.24756e-05	0.000531227	2.34846	3.02144e-05	0.000207049	14.5929	2.47563e-05	0.000666962	3.71181
13	IG	Higher	2.72904e-05	0.00106587	2.56039	3.11891e-06	0.000545334	0.571926	2.26121e-05	0.000850258	2.65944	5.45809e-06	0.00027203	2.00643	6.93957e-05	0.000603385	11.5011	0.000448343	0.00174311	25.7209	1.83236e-05	0.000208249	8.79888	7.60234e-06	0.0015067	0.504568
14	IG	Higher	2.10526e-05	0.00106587	1.97516	1.1306e-05	0.000545334	2.07323	1.7154e-05	0.000850258	2.0175	2.24172e-06	0.00027203	0.824069	3.41131e-05	0.000603385	5.65361	0.000452242	0.00174311	25.9445	8.77193e-06	0.000208249	4.21223	5.76998e-05	0.0015067	3.82954
	IG	Higher	9.74659e-06	0.00232477	0.419249	1.40351e-05	0.000452992	3.09831	7.01754e-06	0.000649269	1.08084	3.89864e-05	0.000577304	6.75317	5.26316e-05	0.00269755	1.95109	7.52437e-05	0.00301356	2.49684	8.47953e-06	0.0003	2.82651	8.8694e-06	0.00320258	0.276945
15	IG	Higher	9.74659e-06	0.00232477	0.419249	1.28655e-05	0.000452992	2.84011	6.62768e-06	0.000649269	1.02079	3.58674e-05	0.000577304	6.21292	2.14425e-05	0.00269755	0.794887	8.08967e-05	0.00301356	2.68442	6.08187e-06	0.0003	2.02729	4.95127e-05	0.00320258	1.54602
	IG	Higher	3.11891e-05	0.00232477	1.3416	7.79727e-06	0.000452992	1.72128	2.02729e-05	0.000649269	3.12242	4.32749e-05	0.000577304	7.49602	0.00054386	0.00269755	20.1612	4.87329e-05	0.00301356	1.61712	8.94737e-05	0.0003	29.8246	4.87329e-05	0.00320258	1.52168
16	IG	Higher	2.33918e-05	0.002	1.16959	0.000261209	0.00063	41.4617	3.31384e-05	0.0008	4.1423	1.7154e-05	0.000452911	3.7875	1.36452e-05	0.000689586	1.97876	1.16959e-05	0.0004	2.92398	4.77583e-05	0.0004	11.9396	1.92982e-05	0.0002	9.64912
17	IG	Higher	8.577e-05	0.002	4.2885	0.000263158	0.00063	41.7711	3.31384e-05	0.0008	4.1423	1.01365e-05	0.000452911	2.23807	1.46199e-05	0.000689586	2.1201	1.55945e-05	0.0004	3.89864	4.77583e-05	0.0004	11.9396	1.92982e-05	0.0002	9.64912
	IG	Higher	0.000239766	0.002	11.9883	3.31384e-05	0.00063	5.26006	3.31384e-05	0.0008	4.1423	2.49513e-05	0.000452911	5.50909	1.91033e-05	0.000689586	2.77026	6.23782e-06	0.0004	1.55945	1.01365e-05	0.0004	2.53411	1.67641e-05	0.0002	8.38207
18	IG	Higher	5.06823e-05	0.002	2.53411	2.92398e-05	0.00063	4.64123	2.72904e-05	0.0008	3.41131	1.40351e-05	0.000452911	3.09886	3.31384e-06	0.000689586	0.480555	2.10526e-05	0.0004	5.26316	1.55945e-05	0.0004	3.89864	1.73489e-05	0.0002	8.67446
	IG	Higher	0.000101365	0.002	5.06823	1.55945e-05	0.00063	2.47532	4.99025e-05	0.0008	6.23782	6.39376e-05	0.000452911	14.117	4.2885e-05	0.000689586	6.21895	1.09162e-05	0.0004	2.72904	3.82066e-05	0.0004	9.55166	2.5731e-05	0.0002	12.8655
19	IG	Higher	1.73489e-05	0.0001	17.3489	2.80702e-05	0.0002	14.0351	2.45614e-05	0.0004	6.14035	2.39766e-06	2e-05	11.9883	9.51267e-05	0.0003	31.7089	8.577e-06	0.0002	4.2885	4.7076e-05	0.0002	23.538	1.87135e-05	0.0002	9.35673
20	IG	Higher	6.70565e-06	0.0001	6.70565	5.75049e-05	0.0002	28.7524	2.14425e-05	0.0004	5.36062	4.82456e-06	2e-05	24.1228	8.88889e-05	0.0003	29.6296	1.7154e-05	0.0002	8.577	4.21053e-05	0.0002	21.0526	1.94932e-05	0.0002	9.74659
	IG	Higher	0.000135563	0.002	6.77817	4.22535e-06	0.0003	1.40845	4.84155e-05	0.0008	6.05194	1.69014e-05	0.0003	5.6338	2.39437e-05	0.0003	7.98122	3.52113e-05	0.0008	4.40141	3.08099e-06	6e-05	5.13498	3.83803e-05	0.0002	19.1901
21	IG	Higher	0.000554577	0.002	27.7289	3.52113e-06	0.0003	1.17371	3.34507e-05	0.0008	4.18134	1.70775e-05	0.0003	5.69249	0.000145775	0.0003	48.5915	2.8169e-05	0.0008	3.52113	8.09859e-06	6e-05	13.4977	0.000146127	0.0002	73.0634
	IG	Higher	0.00043662	0.002	21.831	7.39437e-06	0.0003	2.46479	1.23239e-05	0.0008	1.54049	2.14789e-05	0.0003	7.15962	0.000121127	0.0003	40.3756	1.93662e-05	0.0008	2.42077	3.41131e-06	6e-05	5.68551	1.20858e-05	0.0002	6.04288
22	IG	Higher	7.657e-05	0.00707424	0	7.04225e-06	0.000776668	0.906726	0.000104225	0.000835715	12.4714	4.26056e-05	0.000433023	9.83911	0.000194014	0.000707148	27.4361	3.52113e-05	0.000741176	4.75073	3.27465e-05	0.000348775	9.389	2.32394e-05	0.000494264	4.70183
23	IG	Higher	7.04225e-06	0.000546905	1.28766	5.98592e-06	0.00127156	0.470753	4.22535e-06	0.00198642	0.212712	1.48768e-05	0.000360706	4.12434	9.50704e-06	0.000394642	2.40903	1.14437e-05	0.00122263	0.935987	1.93662e-05	0.00123454	1.5687	2.48239e-05	0.00035856	6.92323
	IG	Higher	2.8169e-05	0.000546905	5.15062	1.79577e-05	0.00127156	1.41226	1.67254e-05	0.00198642	0.841986	2.86972e-05	0.000360706	7.95583	1.03873e-05	0.000394642	2.63209	4.48944e-05	0.00122263	3.67195	0.00013169	0.00123454	10.6672	2.99296e-05	0.00035856	8.34716
	IG	Higher	1.90141e-05	0.000546905	3.47667	5.80986e-06	0.00127156	0.456907	1.58451e-05	0.00198642	0.797671	5.28169e-06	0.000360706	1.46426	6.60211e-06	0.000394642	1.67294	4.40141e-05	0.00122263	3.59995	1.05634e-05	0.00123454	0.855656	2.00704e-05	0.00035856	5.59751
24	IG	Higher	6.677e-05	0.00692813	0	3.87324e-06	0.00692813	0.055906	6.72535e-05	0.000691456	9.72637	2.41197e-05	0.000423864	5.69044	9.0669e-05	0.00154622	5.86393	1.50704e-05	5.96839e-05	25.2504	6.30282e-06	5.80191e-05	10.8633	4.71831e-05	0.000959254	4.91873
	IG	Higher	8.637e-05	0.00692813	0	8.09859e-06	0.00692813	0.116894	5.49296e-05	0.000691456	7.94405	2.32394e-05	0.000423864	5.48276	0.000141725	0.00154622	9.16595	6.09155e-06	5.96839e-05	10.2064	9.50704e-06	5.80191e-05	16.386	2.99296e-05	0.000959254	3.12009
25	IG	Higher	3.87324e-05	0.002	1.93662	4.0493e-06	0.0002	2.02465	3.52113e-05	0.0008	4.40141	0.000133099	0.0003	44.3662	9.6831e-05	0.0008	12.1039	1.49648e-05	0.0005	2.99296	6.8662e-05	0.002	3.4331	7.74648e-06	0.0002	3.87324
	IG	Higher	1.23239e-05	0.002	0.616197	2.46479e-06	0.0002	1.23239	6.8662e-05	0.0008	8.58275	0.000113028	0.0003	37.6761	8.4507e-05	0.0008	10.5634	0.000100704	0.0005	20.1408	0.000258803	0.002	12.9401	1.30282e-05	0.0002	6.51408
26	IG	Higher	1.84859e-05	0.000807549	2.28914	1.40845e-05	0.000232898	6.04749	3.4331e-05	0.000829504	4.13874	1.65493e-05	0.0002147	7.7081	7.74648e-06	0.0003	2.58216	4.10211e-05	0.000375488	10.9248	2.25352e-05	0.00033954	6.63699	1.19718e-05	0.000215251	5.56181
	IG	Higher	9.15493e-06	0.000807549	1.13367	5.52817e-05	0.000232898	23.7364	0.000126761	0.000829504	15.2815	1.40845e-05	0.0002147	6.56008	9.85915e-06	0.0003	3.28638	1.28521e-05	0.000375488	3.42278	1.61972e-05	0.00033954	4.77034	1.23239e-05	0.000215251	5.72539
27	IG	Higher	5.10563e-05	0.002	2.55282	3.52113e-06	0.0005	0.704225	5.6338e-05	0.0009	6.25978	6.69014e-05	0.0005	13.3803	0.000212148	0.0008	26.5185	1.65493e-05	0.0004	4.13732	2.71127e-05	0.0005	5.42254	2.32394e-05	0.0003	7.74648
28	IG	Higher	0.000352113	0.002	17.6056	2.95775e-05	0.0005	5.91549	7.04225e-06	0.0009	0.782473	0.000102817	0.0005	20.5634	0.000172535	0.0008	21.5669	2.1831e-05	0.0004	5.45775	1.35563e-05	0.0005	2.71127	2.23592e-05	0.0003	7.45305
	IG	Higher	2.64085e-05	0.00282849	0.933661	2.64085e-05	0.000338835	7.79389	1.5493e-05	0.000951346	1.62853	5.28169e-05	0.000143022	36.9292	3.4507e-05	0.00107366	3.21396	1.84859e-05	0.000147077	12.5688	6.33803e-06	0.000123652	5.12572	4.75352e-06	0.000171373	2.77378
29	IG	Higher	1.23239e-05	0.00282849	0.435708	3.66197e-05	0.000338835	10.8075	6.69014e-06	0.000951346	0.703229	6.07394e-06	0.000143022	4.24686	5.10563e-05	0.00107366	4.75535	5.10563e-06	0.000147077	3.47139	5.28169e-06	0.000123652	4.27143	3.32746e-05	0.000171373	19.4165
	IG	Higher	7.04225e-06	0.00282849	0.248976	5.6338e-06	0.000338835	1.6627	1.14437e-05	0.000951346	1.20289	3.69718e-06	0.000143022	2.58504	3.60915e-05	0.00107366	3.36154	1.8662e-05	0.000147077	12.6885	1.16197e-05	0.000123652	9.39714	7.48239e-06	0.000171373	4.36614
30	IG	Higher	4.92958e-06	0.00035	1.40845	1.16197e-05	0.00014289	8.13194	3.02817e-05	0.0005	6.05634	6.47887e-05	0.000417828	15.5061	4.71831e-05	0.000417828	11.2925	3.87324e-06	8e-05	4.84155	5.21127e-06	6e-05	8.68545	4.0493e-06	8e-05	5.06162
	IG	Higher	3.52113e-06	0.00035	1.00604	1.32042e-05	0.00014289	9.24084	1.19718e-05	0.0005	2.39437	7.46479e-05	0.000417828	17.8657	5.28169e-05	0.000417828	12.6408	4.75352e-06	8e-05	5.9419	5.36972e-06	6e-05	8.94953	4.19014e-06	8e-05	5.23768
